# Supplementary material for: Infectious Complications Are Associated With Alterations in the Gut Microbiome in Pediatric Patients With Acute Lymphoblastic Leukemia
Source: Front Cell Infect Microbiol. 2019 Feb 19;9:28. doi: 10.3389/fcimb.2019.00028 (PMC6389711; doi:10.3389/fcimb.2019.00028)
Supplement: Supplementary file 1 [file Data_Sheet_1.csv]

Supplemental File 1: Sample Metadata that was collected and used in analysis throughout
Sampleid	P_Color	Patient	Sex	State_Cols	Pre_Post_never_infect	Infection_Col	Infection_in_6	Days_since_therapy_start	Within_183_days	ABX_status	ABX_Anti_Fungal	ABX_OT_PIPTaz	ALL_Type	Age_at_diagnosis	Age_in_months	Treatment_type	Month_of_treatment	MRD	BASELINE_S	Vanco_exposure	PIP_TAZ_exposure	anti_fungal_exposure	OTHER_ABX											OTHER_ABX
S1-MALL-010	#1E6E00	P10	M	#00BFC4	Never	#00BFC4	No	-2	Y	Yes	Yes	Yes	Pre B	10.03	120	High	0M	negative	Y	Y	Y	N	N											N
S2-MALL-010	#1E6E00	P10	M	#00BFC4	Never	#00BFC4	No	7	Y	No	No	No	Pre B	10.03	120	High	1M	negative	N	N	N	N	N											N
S3-MALL-010	#1E6E00	P10	M	#00BFC4	Never	#00BFC4	No	36	Y	No	No	No	Pre B	10.03	121	High	2M	negative	N	N	N	N	N											N
S4-MALL-010	#1E6E00	P10	M	#00BFC4	Never	#00BFC4	No	66	Y	No	No	No	Pre B	10.03	122	High	3M	negative	N	N	N	N	N											N
S5-MALL-010	#1E6E00	P10	M	#00BFC4	Never	#00BFC4	No	96	Y	No	No	No	Pre B	10.03	123	High	4M	negative	N	N	N	N	N											N
S6-MALL-010	#1E6E00	P10	M	#00BFC4	Never	#00BFC4	No	164	Y	No	No	No	Pre B	10.03	125	High	6M	negative	N	N	N	N	N											N
S2-MALL-011	#04F757	P11	F	#DF3939	Post	#F8766D	Y	115	Y	No	Yes	No	Pre B	0.75	12	High	4M	negative	N	N	Y	Y	N											N
S1-MALL-012	#3B9700	P12	F	#00BA38	Pre	#F8766D	Y	2	Y	Yes	Yes	No	Biphenotypic	11.12	133	High	1M	negative	Y	N	Y	N	N											N
S3-MALL-012	#3B9700	P12	F	#DF3939	Post	#F8766D	Y	165	Y	No	No	No	Biphenotypic	11.12	138	High	6M	negative	N	N	N	N	N											N
S1-MALL-013	#8CD0FF	P13	F	#00BA38	Pre	#F8766D	Y	9	Y	Yes	Yes	Yes	Infant	0.79	9	High	1M	negative	Y	Y	Y	Y	N											N
S2-MALL-013	#8CD0FF	P13	F	#00BA38	Pre	#F8766D	Y	17	Y	Yes	Yes	Yes	Infant	0.79	10	High	1M	negative	N	Y	Y	Y	N											N
S3-MALL-013	#8CD0FF	P13	F	#00BA38	Pre	#F8766D	Y	81	Y	No	Yes	No	Infant	0.79	12	High	3M	negative	N	N	N	Y	N											N
S4-MALL-013	#8CD0FF	P13	F	#DF3939	Post	#F8766D	Y	133	Y	Yes	Yes	Yes	Infant	0.79	13	High	5M	negative	N	Y	Y	N	Y											Y
S5-MALL-013	#8CD0FF	P13	F	#DF3939	Post	#F8766D	Y	149	Y	No	No	No	Infant	0.79	14	High	5M	negative	N	N	N	N	N											N
S6-MALL-013	#8CD0FF	P13	F	#DF3939	Post	#F8766D	Y	156	Y	Yes	Yes	Yes	Infant	0.79	14	High	6M	negative	N	Y	Y	N	N											N
S1-MALL-014	#B05B6F	P14	M	#00BFC4	Never	#00BFC4	No	0	Y	Yes	Yes	Yes	Pre B	7.74	92	High	1M	positive	Y	N	Y	N	N											N
S2-MALL-014	#B05B6F	P14	M	#00BFC4	Never	#00BFC4	No	11	Y	No	No	No	Pre B	7.74	93	High	1M	positive	N	N	N	N	N											N
S3-MALL-014	#B05B6F	P14	M	#00BFC4	Never	#00BFC4	No	111	Y	No	No	No	Pre B	7.74	96	High	4M	positive	N	N	N	N	N											N
S1-MALL-015	#00FECF	P15	F	#00BA38	Pre	#F8766D	Y	3	Y	Yes	Yes	No	Pre B	3.27	39	High	1M	positive	Y	N	Y	N	N											N
S4-MALL-015	#00FECF	P15	F	#DF3939	Post	#F8766D	Y	106	Y	Yes	Yes	Yes	Pre B	3.27	42	High	4M	positive	N	Y	Y	Y	Y											Y
S1-MALL-016	#575329	P16	M	#00BFC4	Never	#00BFC4	No	2	Y	Yes	Yes	Yes	Pre B	1.27	15	High	1M	negative	Y	N	Y	N	N											N
S2-MALL-016	#575329	P16	M	#00BFC4	Never	#00BFC4	No	10	Y	Yes	Yes	No	Pre B	1.27	15	High	1M	negative	N	N	Y	N	N											N
S3-MALL-016	#575329	P16	M	#00BFC4	Never	#00BFC4	No	13	Y	Yes	Yes	No	Pre B	1.27	15	High	1M	negative	N	N	Y	N	N											N
S4-MALL-016	#575329	P16	M	#00BFC4	Never	#00BFC4	No	38	Y	No	No	No	Pre B	1.27	16	High	2M	negative	N	N	N	N	N											N
S5-MALL-016	#575329	P16	M	#00BFC4	Never	#00BFC4	No	69	Y	No	No	No	Pre B	1.27	17	High	3M	negative	N	N	N	N	N											N
S6-MALL-016	#575329	P16	M	#00BFC4	Never	#00BFC4	No	103	Y	No	No	No	Pre B	1.27	18	High	4M	negative	N	N	N	N	N											N
S7-MALL-016	#575329	P16	M	#00BFC4	Never	#00BFC4	No	157	Y	No	No	No	Pre B	1.27	20	High	6M	negative	N	N	N	N	N											N
S1-MALL-017	#938A81	P17	M	#00BFC4	Never	#00BFC4	No	4	Y	Yes	Yes	No	Pre B	4.62	55	High	1M	negative	Y	N	Y	N	N											N
S2-MALL-017	#938A81	P17	M	#00BFC4	Never	#00BFC4	No	7	Y	Yes	Yes	No	Pre B	4.62	55	High	1M	negative	N	N	Y	N	N											N
S3-MALL-017	#938A81	P17	M	#00BFC4	Never	#00BFC4	No	106	Y	No	No	No	Pre B	4.62	59	High	4M	negative	N	N	N	N	N											N
S4-MALL-017	#938A81	P17	M	#00BFC4	Never	#00BFC4	No	123	Y	No	No	No	Pre B	4.62	59	High	5M	negative	N	N	N	N	N											N
S5-MALL-017	#938A81	P17	M	#00BFC4	Never	#00BFC4	No	158	Y	No	No	No	Pre B	4.62	60	High	6M	negative	N	N	N	N	N											N
S1-MALL-004	#A3C8C9	P4	M	#00BA38	Pre	#F8766D	Y	4	Y	Yes	Yes	No	Pre B	5.13	61	High	1M	negative	Y	N	Y	N	N											N
S1-MALL-005	#636375	P5	M	#00BFC4	Never	#00BFC4	No	4	Y	Yes	Yes	No	Pre B	3.37	40	Standard	1M	negative	Y	N	Y	N	N											N
S1-MALL-006	#452C2C	P6	F	#00BA38	Pre	#F8766D	Y	9	Y	Yes	Yes	Yes	Pre B	2.43	29	High	1M	positive	Y	N	Y	N	Y											Y
S1-MALL-007	#00A6AA	P7	M	#DF3939	Post	#F8766D	Y	96	Y	Yes	Yes	Yes	T cell	5.87	73	High	4M	negative	N	N	N	N	Y											Y
S2-MALL-008	#B4A8BD	P8	M	#DF3939	Post	#F8766D	Y	140	Y	Yes	Yes	Yes	Pre B	3.06	41	Standard	5M	negative	N	Y	Y	N	N											N
S3-MALL-008	#B4A8BD	P8	M	#DF3939	Post	#F8766D	Y	183	Y	Yes	Yes	Yes	Pre B	3.06	42	Standard	6M	negative	N	Y	Y	N	N											N
S1-MALL-008	#B4A8BD	P8	M	#00BA38	Pre	#F8766D	Y	17	Y	Yes	Yes	No	Pre B	3.06	37	Standard	1M	negative	N	N	Y	N	N											N
S1-MALL-018	#34362D	P18	M	#00BFC4	Never	#00BFC4	No	1	Y	Yes	Yes	No	Pre B	6.61	79	Standard	1M	negative	Y	N	Y	N	N											N
S2-MALL-018	#34362D	P18	M	#00BFC4	Never	#00BFC4	No	8	Y	Yes	Yes	No	Pre B	6.61	79	Standard	1M	negative	N	N	Y	N	N											N
S1-MALL-001	#C8A1A1	P1	M	#00BA38	Pre	#F8766D	Y	1	Y	Yes	Yes	Yes	Pre B	9.98	119	Standard	1M	negative	Y	Y	Y	N	N											N
S2-MALL-001	#C8A1A1	P1	M	#00BA38	Pre	#F8766D	Y	4	Y	Yes	Yes	Yes	Pre B	9.98	119	Standard	1M	negative	N	Y	Y	N	N											N
S1-MALL-002	#886F4C	P2	M	#00BFC4	Never	#00BFC4	No	3	Y	Yes	Yes	Yes	Pre B	3.59	43	Standard	1M	negative	Y	N	N	N	Y											Y
