# Supplementary material for: Infectious Complications Are Associated With Alterations in the Gut Microbiome in Pediatric Patients With Acute Lymphoblastic Leukemia
Source: Front Cell Infect Microbiol. 2019 Feb 19;9:28. doi: 10.3389/fcimb.2019.00028 (PMC6389711; doi:10.3389/fcimb.2019.00028)
Supplement: Supplementary file 3 [file Data_Sheet_3.xls]

## Sheet: VFDB_Sig_Genes
Supplementary File 2: Genes that were found to be in significantly different relative abundance between NIC and IC patients as described by the Virulence Factor Database and the Comprehensive Antibiotic Resistance Database.
	S1-MALL-010	S2-MALL-010	S3-MALL-010	S4-MALL-010	S5-MALL-010	S6-MALL-010	S2-MALL-011	S1-MALL-012	S3-MALL-012	S1-MALL-013	S2-MALL-013	S3-MALL-013	S4-MALL-013	S5-MALL-013	S6-MALL-013	S1-MALL-014	S2-MALL-014	S3-MALL-014	S1-MALL-015	S4-MALL-015	S1-MALL-016	S2-MALL-016	S3-MALL-016	S4-MALL-016	S5-MALL-016	S6-MALL-016	S7-MALL-016	S1-MALL-017	S2-MALL-017	S3-MALL-017	S4-MALL-017	S5-MALL-017	S1-MALL-004	S1-MALL-005	S1-MALL-006	S1-MALL-007	S2-MALL-008	S3-MALL-008	S1-MALL-008	S1-MALL-018	S2-MALL-018	S1-MALL-001	S2-MALL-001	S1-MALL-002	Mean_Diff	Genes	Bac	VF_names
VFG002219.gb.NP_540754.	3.84159e-06	2.70374e-06	2.83845e-06	1.85906e-06	4.24061e-06	4.42876e-06	1.92025e-05	0.000152321	0.000135379	0.000160435	0.000172241	5.39933e-06	4.33897e-06	0.000130753	9.12191e-06	1.70098e-06	9.39286e-07	1.26392e-06	3.34716e-06	4.31869e-05	9.03015e-05	2.43287e-05	2.42191e-06	4.70649e-07	1.0255e-05	4.87514e-05	3.04454e-06	8.96707e-06	5.55375e-07	2.54052e-06	4.0682e-06	1.57905e-06	1.53947e-05	1.87638e-06	2.9727e-06	6.98978e-05	8.44435e-05	5.45134e-05	1.47245e-06	1.93085e-06	5.35917e-07	2.77848e-06	5.03616e-07	1.35599e-06	-4.71229e-05	(cgs)	[Brucella melitensis bv. 1 str. 16M]	C<betaG
VFG037176.gb.YP_001844723.	7.94811e-07	7.20997e-07	0	1.85906e-06	3.97557e-07	2.95251e-06	1.12015e-05	5.47405e-05	3.4382e-05	4.79126e-05	5.70855e-05	1.19985e-06	1.6145e-06	4.02317e-07	8.29264e-07	4.72494e-07	9.39286e-07	0	1.57513e-06	9.09198e-06	2.86939e-05	0	0	0	0	3.62153e-05	0	9.31644e-07	0	0	0	7.89523e-07	4.55862e-06	1.1372e-07	0	5.17762e-05	2.16814e-05	2.64307e-06	6.31049e-07	6.43618e-07	5.35917e-07	0	0	0	-1.28168e-05	(plc)	[Acinetobacter baumannii ACICU]	Phospholipase C
VFG001262.gb.NP_250140.	5.29874e-07	1.26175e-06	2.58041e-07	3.40827e-06	2.25282e-06	0	8.00104e-07	1.42801e-05	2.57865e-05	3.62974e-06	4.42905e-06	1.79978e-06	1.26133e-05	5.02896e-06	9.95117e-06	2.07897e-06	2.34822e-06	9.02798e-06	2.75649e-06	0	3.37576e-06	1.06549e-06	3.74295e-06	2.35324e-06	0	0	2.28341e-06	8.15188e-07	1.38844e-06	4.2342e-06	0	3.94762e-07	5.23121e-07	7.96041e-07	1.16008e-06	2.58881e-06	5.42036e-06	7.92922e-06	2.31385e-06	6.43618e-07	0	1.01878e-05	3.02169e-06	2.71197e-07	-4.31038e-06	(flhB)	[Pseudomonas aeruginosa PAO1]	Flagella
VFG000163.gb.NP_251088.	1.45715e-06	1.0815e-06	2.58041e-07	6.19686e-07	6.62595e-07	1.84532e-06	1.44019e-05	6.42606e-05	4.94241e-05	9.9455e-05	9.20257e-05	2.99963e-06	1.54387e-05	3.21853e-06	4.51488e-06	1.88997e-07	4.22679e-06	1.0653e-05	1.96892e-06	1.8184e-05	2.7006e-05	1.59823e-05	3.96313e-06	0	5.39735e-06	4.59656e-05	3.80568e-06	1.74683e-06	2.77688e-07	0	0	1.18429e-06	7.24896e-06	3.9802e-07	1.88512e-06	6.7309e-05	2.90988e-05	5.154e-05	1.12187e-06	4.50533e-06	2.14367e-06	3.0872e-07	0	1.08479e-06	-2.22221e-05	(fpvA)	[Pseudomonas aeruginosa PAO1]	Pyoverdine
VFG038280.gb.YP_855104.	0	3.60499e-07	0	6.19686e-07	0	7.38127e-07	2.40031e-06	4.76005e-06	4.29775e-06	3.62974e-06	2.46058e-06	2.65967e-05	4.36924e-05	2.81622e-06	1.18861e-05	1.88997e-07	2.81786e-06	2.34727e-06	5.90676e-07	4.54599e-06	0	8.16875e-06	1.32104e-06	0	5.93709e-06	0	0	6.98733e-07	0	1.69368e-06	0	0	4.48389e-07	3.4116e-07	1.37759e-06	0	5.70564e-07	3.89854e-05	2.80466e-07	1.28724e-06	1.07183e-06	2.77848e-06	1.76265e-06	5.42394e-07	-6.97358e-06	(exeF)	[Aeromonas hydrophila subsp. hydrophila ATCC 7966]	exe
VFG032878.gb.NP_465743.	9.2728e-07	7.20997e-07	2.58041e-06	9.29529e-07	1.19267e-06	3.69064e-06	2.40031e-06	9.28209e-05	1.50421e-05	0	1.03344e-05	2.19973e-06	9.08156e-07	4.02317e-07	2.76421e-06	8.50488e-07	1.87857e-06	1.8056e-07	1.18135e-06	1.1365e-05	1.94106e-05	0	0	0	0	3.06437e-05	0	1.86329e-06	2.77688e-07	0	0	3.94762e-07	4.93228e-06	1.76266e-06	2.82769e-06	7.76643e-06	3.99395e-06	2.31269e-06	2.87478e-06	1.28724e-06	3.75142e-06	4.93953e-06	3.77712e-06	4.61035e-06	-6.01888e-06	(prsA2)	[Listeria monocytogenes EGD-e]	PrsA2
VFG001344.gb.NP_688176.	2.25197e-06	3.96549e-06	5.41885e-06	7.12639e-06	4.77069e-06	3.69064e-07	0	2.38002e-06	0	0	1.23029e-05	3.99951e-07	0	0	1.38211e-06	1.11508e-05	9.39286e-07	5.77791e-06	3.93784e-06	0	2.36303e-05	2.32632e-05	2.77419e-05	4.23584e-05	4.64172e-05	0	2.66398e-05	2.32911e-06	1.38844e-06	1.18558e-05	8.95003e-06	2.25014e-05	7.02476e-06	9.89365e-06	1.16008e-06	5.17762e-06	0	0	1.6828e-06	1.86649e-05	1.12542e-05	9.26161e-06	1.03241e-05	3.79676e-06	1.00017e-05	(cpsM)	[Streptococcus agalactiae 2603V/R]	Capsule
VFG039032.gb.YP_505895.	2.64937e-07	5.40748e-07	1.54824e-06	0	1.85527e-06	0	3.20041e-06	9.52009e-06	0	7.25949e-06	7.38174e-06	3.99951e-07	1.00906e-07	8.04633e-07	1.38211e-06	1.88997e-07	4.69643e-07	0	5.90676e-07	4.54599e-06	4.21969e-06	5.32744e-07	0	1.41195e-06	5.39735e-07	2.78579e-06	0	4.65822e-07	0	0	8.13639e-07	3.94762e-07	1.1957e-06	1.1372e-07	7.25048e-07	2.58881e-06	1.14113e-05	4.62538e-06	1.40233e-07	0	0	1.5436e-06	1.00723e-06	9.0399e-07	-2.39292e-06	(virB11)	[Anaplasma phagocytophilum HZ]	Rvh T4SS
VFG000925.gb.NP_752606.	4.53042e-05	3.74919e-05	7.97346e-05	3.1604e-05	4.30687e-05	3.4692e-05	8.56111e-05	7.61607e-05	0.000131081	8.56619e-05	0.000104329	0.000107987	0.000168312	0.000122103	0.000101355	2.66486e-05	5.26e-05	0.00010328	3.13058e-05	7.72819e-05	9.03015e-05	0.000115073	7.13363e-05	4.14171e-05	4.80364e-05	4.73585e-05	3.42511e-05	5.74126e-05	3.05456e-05	2.45584e-05	4.55638e-05	4.42133e-05	4.37179e-05	2.29146e-05	4.40104e-05	4.65986e-05	0.000120674	0.000233582	2.78363e-05	3.92607e-05	2.41162e-05	4.93953e-05	4.93543e-05	4.25779e-05	-4.04738e-05	(fepC)	[Escherichia coli CFT073]	Enterobactin
VFG042537.gb.AAA92620.	2.64937e-07	0	0	0	0	0	1.60021e-06	0	1.93399e-05	1.4519e-06	2.9527e-06	9.19886e-06	1.67504e-05	2.4139e-06	5.89699e-06	0	0	1.8056e-06	1.18135e-06	0	0	4.7947e-06	2.20174e-06	0	1.61921e-06	2.78579e-06	0	2.32911e-07	0	0	0	0	5.23121e-07	0	0	1.03552e-05	1.71169e-06	6.31034e-05	0	0	0	6.17441e-07	5.03616e-07	0	-6.69395e-06	(f17d-C)	[Escherichia coli str. 111KH86]	F17 pili
VFG045346.gb.NP_933683.	3.70912e-06	1.2257e-05	1.57405e-05	1.05347e-05	1.16617e-05	9.22659e-06	3.8405e-05	7.37807e-05	6.66151e-05	4.06531e-05	6.74199e-05	6.23923e-05	7.98168e-05	4.3249e-05	4.42274e-05	5.48092e-06	2.53607e-05	4.91122e-05	9.45081e-06	5.45519e-05	5.23242e-05	6.48172e-05	2.79621e-05	5.64779e-06	2.48278e-05	8.77525e-05	2.43563e-05	1.36253e-05	9.99676e-06	6.77472e-06	7.32275e-06	1.10533e-05	1.76366e-05	2.33126e-06	1.74011e-05	1.2944e-05	1.99697e-05	0.000125876	2.24373e-06	5.79256e-06	2.14367e-06	1.35837e-05	2.14037e-05	5.33354e-06	-2.29111e-05	(IlpA)	[Vibrio vulnificus YJ016]	IlpA
VFG039623.gb.NP_820769.	0	0	0	6.19686e-07	0	0	1.60021e-06	4.76005e-06	2.14887e-06	2.17785e-06	6.39751e-06	1.99975e-06	1.00906e-07	4.02317e-07	1.56639e-06	0	0	0	0	0	2.53182e-06	0	0	0	0	0	0	0	0	0	0	0	7.47315e-07	0	0	5.17762e-06	4.56451e-06	9.91153e-07	0	0	0	0	0	0	-1.59154e-06	(CBU_1789)	[Coxiella burnetii RSA 493]	T4SS effectors
VFG036956.gb.NP_273368.	6.62343e-07	9.01247e-07	0	1.54921e-06	1.32519e-07	3.69064e-07	3.20041e-06	7.14007e-06	4.94241e-05	1.23411e-05	1.87004e-05	3.2596e-05	0.000143388	1.60927e-05	2.26666e-05	2.83496e-07	3.2875e-06	9.1002e-05	3.93784e-06	4.54599e-06	1.4347e-05	9.55388e-05	2.77419e-05	4.70649e-06	2.37484e-05	6.96449e-06	9.89477e-06	3.49366e-07	0	0	0	7.89523e-07	1.34517e-06	8.52901e-07	1.30509e-06	5.17762e-06	7.98789e-06	0.000134797	1.33222e-06	1.93085e-06	0	3.70465e-06	6.547e-06	2.71197e-07	-1.36518e-05	(farB)	[Neisseria meningitidis MC58]	FarAB
VFG002499.gb.YP_106855.	9.2728e-07	3.24449e-06	0	6.19686e-07	6.62595e-07	1.10719e-06	1.04013e-05	1.90402e-05	1.50421e-05	1.16152e-05	1.82083e-05	9.99876e-07	6.458e-06	1.60927e-05	3.8699e-06	2.83496e-07	4.69643e-06	7.76406e-06	1.37824e-06	4.54599e-06	7.59545e-06	4.7947e-06	1.76139e-06	0	1.07947e-06	1.11432e-05	3.04454e-06	1.16455e-06	5.55375e-07	0	4.0682e-06	0	2.16721e-06	3.9802e-07	1.5226e-06	2.07105e-05	5.99092e-06	1.65192e-05	4.90816e-07	2.57447e-06	1.07183e-06	4.93953e-06	4.53254e-06	3.61596e-07	-6.3025e-06	(fliI)	[Burkholderia pseudomallei K96243]	Flagella
VFG002566.gb.YP_109402.	7.94811e-07	0	0	0	0	0	1.60021e-06	9.52009e-06	4.29775e-06	5.08164e-06	6.88963e-06	1.99975e-07	2.01812e-07	1.00579e-06	9.21405e-08	1.88997e-07	0	0	7.87567e-07	0	1.09712e-05	3.55163e-07	0	0	0	2.78579e-06	0	0	5.55375e-07	0	0	0	5.97852e-07	3.4116e-07	0	2.58881e-06	4.56451e-06	1.48673e-05	7.01166e-08	0	0	0	0	0	-2.11636e-06	(wcbC)	[Burkholderia pseudomallei K96243]	Capsule I
VFG015509.gb.NP_252901.	0	0	0	0	3.97557e-07	0	1.60021e-06	9.52009e-06	6.44662e-05	8.71138e-06	1.52556e-05	0	3.02719e-07	0	9.21405e-08	0	0	0	3.93784e-07	4.54599e-06	9.28333e-06	0	4.40347e-07	0	0	4.17869e-06	0	8.15188e-07	0	0	0	0	8.96778e-07	0	0	0	2.85282e-06	1.65192e-06	0	0	0	0	0	0	-5.20011e-06	(phzC1)	[Pseudomonas aeruginosa PAO1]	Phenazines biosynthesis
VFG002550.gb.YP_109386.	0	3.60499e-07	0	0	2.65038e-07	0	0	1.19001e-05	6.44662e-06	1.4519e-06	4.92116e-06	1.99975e-07	1.00906e-07	0	1.84281e-07	1.88997e-07	0	0	1.96892e-07	4.54599e-06	2.53182e-06	0	0	0	0	0	0	0	0	0	0	0	5.23121e-07	4.5488e-07	1.4501e-07	0	1.99697e-06	1.32154e-06	1.40233e-07	0	0	3.0872e-07	5.03616e-07	8.13591e-07	-1.65157e-06	(wcbP)	[Burkholderia pseudomallei K96243]	Capsule I
VFG000919.gb.NP_756176.	2.64937e-07	2.34324e-06	8.77338e-06	1.23937e-06	7.95114e-07	7.38127e-07	4.80062e-06	0	0	0	0	0	1.41269e-06	6.03475e-07	7.37124e-07	4.72494e-07	2.34822e-06	0.000108516	3.93784e-07	0	8.43939e-06	0.000110633	3.34664e-05	9.41298e-07	1.72715e-05	2.78579e-06	1.06559e-05	9.31644e-07	2.49919e-06	1.69368e-06	8.95003e-06	7.10571e-06	7.47315e-08	8.52901e-07	1.01507e-06	0	1.14113e-06	0	3.50583e-07	1.28724e-06	0	4.93953e-06	7.55424e-06	9.0399e-08	1.21121e-05	(chuW)	[Escherichia coli CFT073]	Chu
VFG000344.gb.NP_438273.	0.000176183	0.000190884	0.000149664	0.000113093	0.000151999	0.000132125	0.000284037	0.000406984	0.00030514	0.000245371	0.000385327	0.000237971	0.000272548	0.000301737	0.000301852	0.000101114	0.000202416	0.000229672	0.000147275	0.000397774	0.000341795	0.000211144	0.000128361	0.000136018	0.000175954	0.000423441	0.000162122	0.000168278	0.000123849	0.00016344	0.000146455	0.000168563	0.00020043	8.72802e-05	0.000133481	0.00017345	0.000332353	0.00032642	7.55156e-05	0.000201453	0.000106111	0.000198816	0.000212022	0.000145994	-8.6425e-05	(hitC)	[Haemophilus influenzae Rd KW20]	HitABC
VFG045467.gb.YP_107884.	1.05975e-06	1.0094e-05	7.74122e-07	1.23937e-06	3.57801e-06	1.84532e-06	8.80114e-06	9.52009e-05	6.44662e-05	5.37202e-05	5.65934e-05	3.93951e-05	6.93226e-05	3.21853e-05	4.07261e-05	1.13398e-06	1.03322e-05	3.75564e-05	4.7254e-06	6.81899e-06	1.77227e-05	4.08437e-05	1.18894e-05	0	7.01656e-06	3.34295e-05	4.56681e-06	1.03645e-05	1.94381e-06	1.27026e-05	7.32275e-06	1.57905e-06	8.22047e-06	2.61556e-06	6.16291e-06	5.17762e-05	2.79576e-05	9.34988e-05	2.38396e-06	1.09415e-05	8.03875e-06	6.79185e-06	1.48567e-05	9.3111e-06	-2.60631e-05	(cdpA)	[Burkholderia pseudomallei K96243]	CdpA
VFG043209.gb.YP_001006778.	2.38443e-06	6.48898e-06	3.87061e-06	5.26733e-06	2.25282e-06	3.69064e-06	1.84024e-05	0.000116621	0.000143975	0.000153175	0.000166827	5.59931e-06	0.000212912	0.000129345	2.63522e-05	7.5599e-07	2.72393e-05	0.000137767	1.43731e-05	3.86409e-05	6.75151e-05	0.00013656	7.13363e-05	4.23584e-06	1.78113e-05	4.87514e-05	2.58786e-05	7.80252e-06	8.33063e-06	5.92788e-06	0	7.89523e-07	1.17328e-05	1.47836e-06	9.93316e-06	0.000100964	6.90382e-05	0.000836863	4.207e-06	2.57447e-06	3.75142e-06	2.59325e-05	1.68711e-05	1.80798e-06	-8.68485e-05	(cheD)	[Yersinia enterocolitica subsp. enterocolitica 8081]	peritrichous flagella
VFG001206.gb.NP_273675.	0.000172607	0.000177906	0.000135987	0.000103488	0.000139145	0.000121791	0.000183224	0.000349863	0.000279354	0.000237385	0.000463574	0.000249369	0.000272043	0.00031602	0.000290519	9.98851e-05	0.000266757	0.000212699	0.000130539	0.000304581	0.000372177	0.000194097	0.00011383	0.000156255	0.000168397	0.000448513	0.000181911	0.000181438	0.000111908	0.000135494	0.000184696	0.000160668	0.000179953	7.8808e-05	0.000168211	0.00023817	0.000311813	0.000340957	7.6357e-05	0.000205314	0.000136123	0.000232158	0.000223857	0.000138582	-7.92161e-05	(fbpC)	[Neisseria meningitidis MC58]	FbpABC
VFG038284.gb.YP_855105.	0	0	0	0	0	0	1.60021e-06	4.76005e-06	0	7.25949e-07	1.47635e-06	1.23985e-05	2.0484e-05	5.02896e-06	8.2005e-06	0	0	0	7.87567e-07	0	8.43939e-07	3.72921e-06	0	0	2.15894e-06	0	0	0	0	0	0	0	0	0	0	0	2.85282e-07	3.73334e-05	0	0	0	1.23488e-06	2.51808e-07	0	-4.70795e-06	(exeG)	[Aeromonas hydrophila subsp. hydrophila ATCC 7966]	exe
VFG002526.gb.YP_109897.	1.32469e-06	5.40748e-06	1.2902e-06	3.40827e-06	3.04794e-06	2.21438e-06	9.60124e-06	2.14202e-05	3.22331e-05	2.54082e-05	3.14954e-05	2.59968e-06	1.91722e-06	2.05181e-05	8.66121e-06	1.88997e-06	2.81786e-06	5.23623e-06	3.34716e-06	1.1365e-05	9.28333e-06	4.97228e-06	5.28417e-06	0	1.07947e-06	1.3929e-05	7.61136e-07	2.32911e-06	2.77688e-06	4.2342e-06	2.44092e-06	2.76333e-06	2.6156e-06	2.67242e-06	1.30509e-06	1.55329e-05	2.11109e-05	1.15635e-05	1.2621e-06	6.43618e-07	1.60775e-06	6.79185e-06	5.03616e-06	1.98878e-06	-8.96832e-06	(cheB)	[Burkholderia pseudomallei K96243]	Flagella
VFG001381.gb.YP_177728.	7.94811e-07	7.20997e-07	5.16081e-07	1.54921e-06	1.32519e-07	3.69064e-07	1.28017e-05	7.61607e-05	5.1573e-05	5.08164e-05	6.49594e-05	3.05962e-05	8.73848e-05	1.28741e-05	2.22059e-05	1.88997e-07	9.39286e-07	4.839e-05	3.74095e-06	2.0457e-05	2.36303e-05	4.63488e-05	1.1449e-05	9.41298e-07	8.09603e-06	1.81077e-05	3.04454e-06	2.32911e-07	0	0	1.62728e-06	0	5.4554e-06	0	4.35029e-07	4.14209e-05	2.82429e-05	0.000130171	6.31049e-07	6.43618e-07	0	2.46976e-06	2.51808e-06	0	-2.7234e-05	(icl)	[Mycobacterium tuberculosis H37Rv]	Isocitrate lyase
VFG006701.gb.NP_208376.	0	1.26175e-06	0	6.19686e-07	7.95114e-07	3.69064e-07	2.40031e-06	9.52009e-06	4.29775e-06	7.98543e-06	8.85809e-06	1.99975e-07	1.00906e-07	2.13228e-05	1.47425e-06	3.77995e-07	2.81786e-06	1.8056e-07	5.90676e-07	4.54599e-06	3.37576e-06	1.77581e-07	1.10087e-06	0	0	1.3929e-06	0	1.0481e-06	0	1.69368e-06	0	0	1.4199e-06	7.39181e-07	1.5226e-06	1.03552e-05	3.42338e-06	3.63423e-06	1.40233e-07	0	1.07183e-06	1.5436e-06	2.01446e-06	5.42394e-07	-3.78953e-06	(flgG)	[Helicobacter pylori 26695]	Pse5Ac7Ac
VFG037330.gb.YP_001847238.	0	3.60499e-07	0	0	7.95114e-07	0	4.00052e-06	9.52009e-06	1.28932e-05	1.3793e-05	1.82083e-05	1.99975e-07	1.00906e-07	1.00579e-06	2.76421e-07	0	0	0	3.93784e-07	2.273e-06	7.59545e-06	0	0	0	0	5.57159e-06	0	2.32911e-07	0	0	0	0	2.16721e-06	0	0	2.58881e-06	6.2762e-06	7.92922e-06	0	0	0	0	0	0	-3.71391e-06	(basD)	[Acinetobacter baumannii ACICU]	Acinetobactin
VFG000425.gb.NP_458732.	2.64937e-07	1.62224e-06	0	1.54921e-06	9.27633e-07	1.84532e-06	0	0	0	0	0	0	0	0	0	1.70098e-06	1.87857e-06	0	2.55959e-06	0	8.43939e-07	6.03777e-06	2.86226e-06	1.22369e-05	1.24139e-05	0	3.80568e-06	1.16455e-07	5.55375e-07	0	0	1.18429e-06	0	7.96041e-07	1.30509e-06	0	0	0	1.61268e-06	3.86171e-06	2.14367e-06	1.23488e-06	2.51808e-06	2.35037e-06	1.87408e-06	(vexC)	[Salmonella enterica subsp. enterica serovar Typhi str. CT18]	Vi antigen
VFG002519.gb.YP_109887.	3.97406e-07	3.42474e-06	2.58041e-07	6.19686e-07	1.45771e-06	1.10719e-06	4.80062e-06	9.52009e-06	8.5955e-06	1.01633e-05	9.84233e-06	1.19985e-06	9.08156e-07	6.43706e-06	4.69916e-06	8.50488e-07	8.92322e-06	1.8056e-07	5.90676e-07	0	1.68788e-06	1.24307e-06	4.40347e-07	4.70649e-07	0	6.96449e-06	0	3.49366e-06	1.38844e-06	0	2.44092e-06	0	1.04624e-06	3.9802e-07	2.32015e-06	1.2944e-05	5.42036e-06	1.32154e-06	1.2621e-06	2.57447e-06	5.35917e-07	4.32209e-06	2.51808e-06	5.42394e-07	-3.05094e-06	(fliA)	[Burkholderia pseudomallei K96243]	Flagella
VFG014893.gb.NP_254009.	7.1533e-06	3.06424e-06	7.74122e-07	9.29529e-07	1.32519e-06	3.69064e-07	4.80062e-06	3.09403e-05	3.86797e-05	3.33936e-05	2.65743e-05	2.59968e-06	9.38428e-06	1.00579e-06	3.31706e-06	1.70098e-06	0	7.22238e-06	5.90676e-07	4.54599e-06	1.51909e-05	8.52391e-06	3.3026e-06	0	1.61921e-06	1.95006e-05	3.04454e-06	1.97974e-06	1.38844e-06	0	0	1.97381e-06	2.98926e-06	5.686e-07	5.22034e-06	3.10657e-05	1.1126e-05	1.65192e-06	1.40233e-07	6.43618e-07	0	3.70465e-06	9.06508e-06	0	-8.40981e-06	(algC)	[Pseudomonas aeruginosa PAO1]	Alginate biosynthesis
VFG038439.gb.YP_858310.	1.32469e-07	7.20997e-07	0	0	5.30076e-07	1.47625e-06	3.20041e-06	4.76005e-06	2.14887e-06	2.17785e-06	9.84233e-07	1.13986e-05	2.5832e-05	6.43706e-06	8.56907e-06	0	6.575e-06	6.6807e-06	2.55959e-06	1.1365e-05	0	9.05666e-06	1.54122e-06	4.70649e-07	5.39735e-07	0	1.52227e-06	2.32911e-07	1.38844e-06	0	0	0	1.1957e-06	2.843e-07	1.81262e-06	0	1.14113e-06	2.90738e-05	0	1.28724e-06	5.35917e-07	2.77848e-06	1.00723e-06	0	-4.80952e-06	(tapD)	[Aeromonas hydrophila subsp. hydrophila ATCC 7966]	Tap type IV pili
VFG002240.gb.YP_034060.	1.32469e-07	1.62224e-06	5.16081e-07	1.23937e-06	1.59023e-06	1.10719e-06	2.40031e-06	9.52009e-06	8.5955e-06	2.03266e-05	2.06689e-05	3.1996e-06	1.45305e-05	6.03475e-07	4.3306e-06	1.22848e-06	4.69643e-07	1.8056e-06	1.77203e-06	1.5911e-05	1.18151e-05	8.70149e-06	1.98156e-06	0	1.07947e-06	1.53219e-05	3.80568e-06	1.97974e-06	8.33063e-07	0	0	2.36857e-06	3.13872e-06	3.9802e-07	1.30509e-06	3.10657e-05	1.1126e-05	1.22242e-05	7.71282e-07	6.43618e-07	1.07183e-06	6.17441e-07	1.00723e-06	7.23192e-07	-6.16758e-06	(virB11)	[Bartonella henselae str. Houston-1]	VirB/VirD4 type IV secretion system
VFG000184.gb.NP_251795.	2.64937e-07	3.60499e-07	1.03216e-06	0	0	0	0	2.38002e-06	2.57865e-05	4.35569e-06	1.08266e-05	0	3.02719e-07	6.03475e-07	0	0	9.39286e-07	1.08336e-06	3.93784e-07	0	0	0	1.32104e-06	0	0	0	0	0	2.77688e-07	0	0	0	5.23121e-07	2.2744e-07	6.52543e-07	5.17762e-06	2.56754e-06	1.98231e-06	0	0	0	3.0872e-07	2.51808e-07	0	-2.73303e-06	(xcpQ)	[Pseudomonas aeruginosa PAO1]	xcp secretion system
VFG037316.gb.YP_001847237.	7.94811e-07	9.01247e-07	5.16081e-07	2.1689e-06	6.62595e-07	1.84532e-06	3.20041e-06	2.61803e-05	1.7191e-05	4.57348e-05	4.18299e-05	5.79928e-06	1.21087e-06	2.01158e-06	1.65853e-06	2.83496e-07	4.69643e-07	3.61119e-07	4.13473e-06	2.273e-06	1.26591e-05	0	0	0	5.39735e-07	9.75028e-06	0	2.32911e-06	1.11075e-06	3.38736e-06	0	1.18429e-06	2.6156e-06	5.686e-07	8.70057e-07	3.36545e-05	4.76421e-05	1.48673e-05	4.90816e-07	6.43618e-07	0	1.23488e-06	1.25904e-06	6.32793e-07	-1.17286e-05	(entE)	[Acinetobacter baumannii ACICU]	Acinetobactin
VFG037705.gb.YP_001847163.	5.69615e-06	5.76798e-06	8.77338e-06	1.39429e-05	2.54437e-05	7.75034e-06	9.60124e-06	3.80804e-05	6.44662e-05	6.89651e-05	6.64357e-05	2.79965e-05	5.97365e-05	1.04602e-05	1.95338e-05	2.29632e-05	6.575e-06	3.86398e-05	1.83109e-05	9.09198e-06	8.43939e-06	4.95452e-05	8.80695e-06	2.82389e-06	1.8351e-05	1.95006e-05	9.13363e-06	9.54935e-06	5.27607e-06	2.54052e-06	5.69547e-06	5.92143e-06	6.27745e-06	2.12088e-05	1.5081e-05	2.84769e-05	2.39637e-05	8.75518e-05	1.89315e-05	1.67341e-05	3.05472e-05	2.8711e-05	1.73747e-05	3.38092e-05	-1.7244e-05	(adeF)	[Acinetobacter baumannii ACICU]	AdeFGH efflux pump
VFG038272.gb.YP_855102.	0	3.60499e-07	5.16081e-07	0	1.32519e-07	3.69064e-07	8.00104e-07	0	8.5955e-06	7.25949e-07	2.9527e-06	5.6593e-05	0.000114327	1.6495e-05	3.16963e-05	0	0	9.75022e-06	1.77203e-06	2.273e-06	0	1.70478e-05	5.72451e-06	4.70649e-07	1.07947e-05	0	0	0	0	0	0	0	1.49463e-07	4.5488e-07	7.25048e-08	2.58881e-06	5.70564e-07	0.000145699	0	0	0	3.70465e-06	5.03616e-06	0	-1.89147e-05	(exeD)	[Aeromonas hydrophila subsp. hydrophila ATCC 7966]	exe
VFG001284.gb.NP_647402.	1.32469e-06	2.70374e-06	3.87061e-06	1.54921e-06	1.98779e-06	2.21438e-06	4.80062e-06	4.76005e-06	2.14887e-06	6.53354e-06	4.92116e-06	3.1996e-06	2.72447e-06	4.8278e-06	5.43629e-06	6.61491e-07	2.81786e-06	2.88895e-06	3.93784e-07	4.54599e-06	8.43939e-07	1.77581e-07	4.40347e-07	0	1.07947e-06	0	0	2.44557e-06	1.66613e-06	8.4684e-07	0	2.36857e-06	9.7151e-07	6.2546e-07	1.16008e-06	5.17762e-06	4.27923e-06	1.65192e-06	2.80466e-07	1.28724e-06	1.07183e-06	9.26161e-07	2.26627e-06	2.07918e-06	-1.81278e-06	(icaR)	[Staphylococcus aureus subsp. aureus MW2]	Intercellular adhesion proteins
VFG000038.gb.NP_878995.	3.31171e-06	3.06424e-06	1.03216e-06	6.19686e-07	1.45771e-06	0	4.00052e-06	1.19001e-05	1.28932e-05	2.97639e-05	3.83851e-05	8.19899e-06	7.06344e-07	5.43127e-06	9.21405e-06	4.72494e-07	0	9.02798e-07	3.93784e-07	2.273e-06	6.75151e-06	0	6.60521e-07	0	0	1.81077e-05	0	1.74683e-06	2.2215e-06	8.4684e-07	3.25456e-06	1.18429e-06	3.58711e-06	5.686e-07	3.55273e-06	1.55329e-05	1.93992e-05	1.32154e-06	2.1035e-07	1.28724e-06	5.35917e-07	3.0872e-07	2.01446e-06	3.34476e-06	-6.84449e-06	(bplA)	[Bordetella pertussis Tohama I]	LPS
VFG002528.gb.YP_109899.	0	7.20997e-07	0	6.19686e-07	5.30076e-07	7.38127e-07	1.60021e-06	2.85603e-05	1.93399e-05	1.74228e-05	1.6732e-05	3.99951e-07	8.0725e-07	1.81042e-06	1.19783e-06	2.83496e-07	1.40893e-06	1.26392e-06	3.93784e-07	4.54599e-06	3.37576e-06	3.55163e-07	0	9.41298e-07	0	8.35738e-06	0	6.98733e-07	0	8.4684e-07	0	0	9.7151e-07	5.686e-08	1.4501e-07	7.76643e-06	7.13205e-06	4.95576e-06	8.41399e-07	0	0	1.23488e-06	1.25904e-06	2.71197e-07	-5.34528e-06	(cheR)	[Burkholderia pseudomallei K96243]	Flagella
VFG000270.gb.NP_206872.	1.19222e-05	2.18102e-05	1.16118e-05	6.19686e-06	1.11316e-05	2.14057e-05	8.64112e-05	6.42606e-05	8.38061e-05	3.62974e-05	0.000196847	6.17924e-05	2.62356e-05	1.44834e-05	4.19239e-05	3.87445e-06	2.16036e-05	3.43063e-06	2.48084e-05	1.8184e-05	0.000328292	1.08325e-05	3.08243e-06	2.35324e-06	1.07947e-05	0.000153219	1.06559e-05	2.42227e-05	4.99838e-06	1.69368e-06	2.52228e-05	6.31619e-06	6.4568e-05	4.49194e-06	8.84558e-06	4.14209e-05	0.000291273	0.000152638	8.41399e-07	5.79256e-06	4.82325e-06	8.33545e-06	1.15832e-05	2.63061e-05	-3.55332e-05	(ureB)	[Helicobacter pylori 26695]	Urease
VFG001234.gb.NP_249107.	1.32469e-07	1.26175e-06	0	0	3.97557e-07	0	8.00104e-07	0	8.5955e-06	6.53354e-06	3.44481e-06	5.59931e-06	7.36616e-06	7.04054e-06	4.05418e-06	9.44987e-08	4.69643e-07	5.41679e-07	0	0	5.90757e-06	5.32744e-07	8.80695e-07	0	0	0	0	3.49366e-07	5.55375e-07	0	0	0	2.24195e-07	1.1372e-07	7.25048e-08	2.58881e-06	1.71169e-06	1.68496e-05	5.60933e-07	0	5.35917e-07	6.17441e-07	1.51085e-06	2.35037e-06	-2.99139e-06	(chpD)	[Pseudomonas aeruginosa PAO1]	Type IV pili
VFG002523.gb.YP_109891.	0	2.52349e-06	0	9.29529e-07	1.32519e-06	3.69064e-07	5.60073e-06	2.38002e-06	6.44662e-06	5.80759e-06	1.18108e-05	5.99926e-07	5.04531e-07	2.81622e-06	4.23846e-06	8.50488e-07	1.36197e-05	0	7.87567e-07	6.81899e-06	1.09712e-05	1.77581e-07	1.98156e-06	4.70649e-07	1.07947e-06	1.3929e-06	0	2.56202e-06	0	0	0	0	2.76507e-06	7.39181e-07	2.39266e-06	1.81217e-05	6.56149e-06	2.31269e-06	1.2621e-06	0	1.60775e-06	4.63081e-06	2.51808e-06	2.71197e-07	-3.01653e-06	(flhB)	[Burkholderia pseudomallei K96243]	Flagella
VFG037082.gb.NP_273630.	0	3.60499e-07	1.03216e-06	0	0	0	4.80062e-06	1.66602e-05	6.44662e-06	8.71138e-06	7.87386e-06	6.19923e-06	4.03625e-07	6.03475e-07	2.9485e-06	3.77995e-07	4.69643e-07	3.61119e-07	9.84459e-07	4.54599e-06	5.90757e-06	1.77581e-07	0	4.70649e-07	0	6.96449e-06	0	3.49366e-07	0	0	0	0	8.22047e-07	2.843e-07	0	2.58881e-06	2.28226e-06	1.05723e-05	0	0	0	0	0	0	-3.35312e-06	(mntC)	[Neisseria meningitidis MC58]	MntABC
VFG001864.gb.YP_094827.	4.37146e-06	1.20767e-05	2.32237e-06	1.89004e-05	2.38534e-05	1.43935e-05	0	0	0	0	0	0	2.01812e-07	0	0	2.65541e-05	4.69643e-06	3.61119e-07	2.08705e-05	0	7.59545e-06	2.20201e-05	1.73937e-05	3.24748e-05	3.13046e-05	1.3929e-06	4.03402e-05	8.50125e-06	2.24927e-05	6.60536e-05	1.38319e-05	1.69748e-05	1.49463e-07	2.45067e-05	1.73286e-05	0	1.14113e-06	0	3.01501e-05	1.3516e-05	3.32268e-05	3.85901e-05	2.69434e-05	4.0318e-05	1.28539e-05	(mip)	[Legionella pneumophila subsp. pneumophila str. Philadelphia 1]	Mip
VFG038276.gb.YP_855103.	1.43066e-05	5.58773e-06	5.93494e-06	1.54921e-06	2.35884e-05	3.32157e-06	7.20093e-06	1.90402e-05	8.5955e-06	1.16152e-05	1.42714e-05	4.45945e-05	6.55891e-05	2.47425e-05	3.03142e-05	6.42591e-06	8.92322e-06	4.69455e-06	5.31608e-06	1.1365e-05	5.06363e-06	7.28084e-06	3.52278e-06	1.8826e-06	9.1755e-06	4.17869e-06	0	7.45315e-06	1.94381e-06	5.08104e-06	5.69547e-06	1.57905e-06	1.39748e-05	1.93324e-06	2.17514e-06	1.81217e-05	4.84979e-06	0.000103741	1.75291e-06	1.28724e-06	5.35917e-07	8.64417e-06	1.05759e-05	1.12999e-05	-1.57039e-05	(exeE)	[Aeromonas hydrophila subsp. hydrophila ATCC 7966]	exe
VFG002157.gb.NP_465372.	2.64937e-07	7.20997e-07	0	6.19686e-07	0	0	1.60021e-06	7.14007e-06	2.14887e-06	1.4519e-06	2.9527e-06	2.79965e-06	1.51359e-06	3.01737e-06	5.25201e-06	0	0	1.8056e-07	0	2.273e-06	8.43939e-07	1.24307e-06	3.96313e-06	4.70649e-07	1.61921e-06	1.11432e-05	0	1.74683e-06	2.77688e-07	0	0	0	9.7151e-07	5.686e-08	5.07534e-07	2.58881e-06	1.14113e-05	1.09027e-05	0	0	1.60775e-06	2.16104e-06	1.00723e-06	1.80798e-07	-2.14451e-06	(lpeA)	[Listeria monocytogenes EGD-e]	LpeA
VFG001359.gb.NP_346089.	9.2728e-07	1.80249e-07	5.16081e-07	2.47874e-06	9.27633e-07	0	1.20016e-05	2.14202e-05	4.29775e-06	1.16152e-05	2.70664e-05	5.59931e-06	5.24712e-06	8.85096e-06	6.35769e-06	1.88997e-07	5.16608e-06	4.15287e-06	4.13473e-06	0.000225027	3.62894e-05	1.3141e-05	3.3026e-06	4.70649e-07	1.07947e-06	0.000156005	3.04454e-06	1.16455e-06	0	0	0	0	1.74872e-05	3.9802e-07	2.32015e-06	0	4.27923e-06	1.81711e-05	7.01166e-08	1.93085e-06	1.07183e-06	1.5436e-06	2.26627e-06	6.32793e-07	-1.05591e-05	(psaA)	[Streptococcus pneumoniae TIGR4]	PsaA
VFG001266.gb.NP_252912.	1.02001e-05	1.31582e-05	6.45102e-06	1.14642e-05	9.40885e-06	2.95251e-06	2.08027e-05	9.52009e-06	4.08286e-05	2.03266e-05	2.559e-05	1.35983e-05	3.05746e-05	1.911e-05	2.71814e-05	8.41038e-06	1.50286e-05	2.02227e-05	1.33886e-05	3.40949e-05	1.09712e-05	1.5272e-05	3.96313e-06	2.35324e-06	2.69868e-06	4.17869e-05	4.56681e-06	1.94481e-05	1.16629e-05	1.10089e-05	1.05773e-05	1.42114e-05	9.34144e-06	3.29788e-06	7.90302e-06	1.55329e-05	1.36935e-05	3.40296e-05	3.08513e-06	1.02979e-05	8.57467e-06	1.63622e-05	1.93892e-05	7.50312e-06	-8.68316e-06	(pchI)	[Pseudomonas aeruginosa PAO1]	Pyochelin
VFG010882.gb.YP_094896.	6.62343e-07	1.0815e-06	0	9.29529e-07	5.30076e-07	1.10719e-06	5.60073e-06	3.33203e-05	6.66151e-05	2.8312e-05	4.77353e-05	2.55968e-05	7.06344e-05	8.04633e-07	1.61246e-05	1.32298e-06	1.40893e-06	4.27926e-05	1.18135e-06	1.3638e-05	1.09712e-05	4.42178e-05	1.18894e-05	0	5.93709e-06	1.95006e-05	5.32795e-06	1.16455e-07	8.33063e-07	0	8.13639e-07	7.89523e-07	2.16721e-06	5.686e-08	9.42562e-06	1.81217e-05	1.99697e-05	8.58999e-06	7.71282e-07	1.28724e-06	0	1.01878e-05	1.15832e-05	3.61596e-07	-1.44688e-05	(ccmF)	[Legionella pneumophila subsp. pneumophila str. Philadelphia 1]	Cytochrome c muturation
VFG002076.gb.NP_248780.	1.54988e-05	1.62224e-05	1.65146e-05	1.79709e-05	1.78901e-05	1.55007e-05	1.84024e-05	8.33008e-05	0.000124635	5.80759e-05	8.36598e-05	2.83965e-05	2.54284e-05	3.13807e-05	2.1008e-05	1.94667e-05	8.45358e-06	1.19169e-05	2.30363e-05	7.04629e-05	6.75151e-05	1.97115e-05	1.98156e-05	2.07086e-05	1.40331e-05	7.52165e-05	1.06559e-05	1.37417e-05	1.61059e-05	2.79457e-05	1.54591e-05	9.07952e-06	2.26436e-05	1.75129e-05	1.5806e-05	5.17762e-05	2.76724e-05	0.000159906	1.43038e-05	1.86649e-05	1.98289e-05	2.03756e-05	1.71229e-05	9.1303e-06	-2.66488e-05	(clpV1)	[Pseudomonas aeruginosa PAO1]	HSI-I
VFG000930.gb.NP_752604.	1.32469e-07	7.20997e-07	2.58041e-07	1.23937e-06	2.65038e-07	3.69064e-07	1.60021e-05	1.42801e-05	0.000105295	3.62974e-06	1.03344e-05	0.000128784	0.000333495	5.12954e-05	7.26988e-05	2.83496e-07	0	0.000221547	7.67878e-06	1.3638e-05	2.36303e-05	0.000252876	0.000106124	3.76519e-06	4.96556e-05	1.11432e-05	4.11013e-05	1.63038e-06	2.77688e-07	0	6.50911e-06	3.94762e-07	2.09248e-06	1.1372e-07	5.07534e-07	1.81217e-05	2.28226e-06	0.000468155	1.19198e-06	0	0	6.79185e-06	8.56147e-06	4.51995e-07	-3.76708e-05	(entF)	[Escherichia coli CFT073]	Enterobactin
VFG036974.gb.NP_274719.	9.2728e-07	3.06424e-06	2.83845e-06	6.5067e-06	4.50565e-06	2.95251e-06	6.40083e-06	3.09403e-05	2.36376e-05	2.90379e-05	3.05112e-05	1.95976e-05	5.21685e-05	1.02591e-05	1.31761e-05	6.80391e-06	9.39286e-07	3.35841e-05	3.74095e-06	1.5911e-05	8.43939e-06	4.65263e-05	1.10087e-05	1.8826e-06	7.01656e-06	1.3929e-05	6.85022e-06	2.0962e-06	2.77688e-06	3.38736e-06	1.62728e-06	3.55286e-06	2.54087e-06	4.37822e-06	6.96046e-06	2.32993e-05	1.1126e-05	0.000103741	6.59096e-06	4.50533e-06	5.35917e-06	5.55697e-06	6.04339e-06	4.61035e-06	-1.35151e-05	(mtrC)	[Neisseria meningitidis MC58]	MtrCDE
VFG002522.gb.YP_109890.	1.58962e-06	2.70374e-06	5.16081e-07	3.71811e-06	2.12031e-06	1.84532e-06	4.00052e-06	2.61803e-05	2.14887e-05	2.8312e-05	5.01959e-05	3.99951e-06	2.62356e-06	1.97135e-05	7.7398e-06	1.70098e-06	6.575e-06	1.8056e-06	1.57513e-06	2.0457e-05	8.43939e-06	1.24307e-06	2.42191e-06	1.8826e-06	0	1.95006e-05	1.52227e-06	2.21265e-06	1.66613e-06	3.38736e-06	8.13639e-07	0	2.91453e-06	1.1372e-06	1.5226e-06	2.58881e-05	9.69959e-06	5.28615e-06	2.73455e-06	1.28724e-06	1.07183e-06	3.39593e-06	0	6.32793e-07	-9.72023e-06	(flhA)	[Burkholderia pseudomallei K96243]	Flagella
VFG044083.gb.NP_250948.	1.32469e-06	3.78524e-06	4.64473e-06	1.54921e-06	2.51786e-06	3.69064e-07	8.80114e-06	2.61803e-05	4.51264e-05	5.88018e-05	6.10224e-05	3.35958e-05	3.42072e-05	2.17251e-05	2.79186e-05	1.51198e-06	4.22679e-06	2.72645e-05	6.89122e-06	6.81899e-06	1.3503e-05	3.44508e-05	7.26573e-06	9.41298e-07	8.63577e-06	1.95006e-05	3.04454e-06	5.2405e-06	3.05456e-06	2.54052e-06	2.44092e-06	5.52666e-06	6.27745e-06	2.33126e-06	2.9727e-06	1.55329e-05	2.16814e-05	0.000110679	9.81632e-07	1.28724e-06	1.07183e-06	1.11139e-05	6.79881e-06	2.62157e-06	-2.02648e-05	(ptxR)	[Pseudomonas aeruginosa PAO1]	pyoverdine
VFG037386.gb.YP_001847242.	2.1195e-05	2.57757e-05	1.78048e-05	1.82807e-05	2.82266e-05	2.28819e-05	8.96116e-05	3.57003e-05	7.09128e-05	4.79126e-05	6.7912e-05	3.61955e-05	3.84453e-05	4.62664e-05	5.41786e-05	1.27573e-05	2.48911e-05	3.01535e-05	1.41762e-05	0.000100012	7.59545e-05	2.21977e-05	1.27701e-05	1.36488e-05	7.01656e-06	7.24307e-05	1.1417e-05	2.29417e-05	1.16629e-05	2.62521e-05	3.33592e-05	1.34219e-05	7.00234e-05	9.49563e-06	1.44285e-05	1.55329e-05	5.10655e-05	6.14515e-05	6.03003e-06	2.31703e-05	8.57467e-06	1.75971e-05	3.04688e-05	2.79333e-05	-2.19115e-05	(bauE)	[Acinetobacter baumannii ACICU]	Acinetobactin
VFG037064.gb.NP_273631.	0	0	5.16081e-07	1.23937e-06	7.95114e-07	3.69064e-07	1.60021e-06	9.52009e-06	2.14887e-05	9.43733e-06	1.52556e-05	1.15986e-05	9.08156e-07	3.62085e-06	7.92408e-06	2.83496e-07	1.40893e-06	3.61119e-07	1.57513e-06	9.09198e-06	9.28333e-06	3.01889e-06	0	0	3.23841e-06	1.95006e-05	0	0	5.55375e-07	0	0	7.89523e-07	2.31668e-06	0	0	1.03552e-05	8.55846e-07	3.50207e-05	2.80466e-07	0	0	0	0	0	-5.75877e-06	(mntB)	[Neisseria meningitidis MC58]	MntABC
VFG000932.gb.NP_752612.	0	1.44199e-06	1.03216e-06	9.29529e-07	3.97557e-07	7.38127e-07	7.20093e-06	2.38002e-06	5.58707e-05	1.16152e-05	1.13187e-05	6.27922e-05	0.000151359	2.61506e-05	2.93007e-05	5.66992e-07	0	0.000120072	2.16581e-06	1.5911e-05	1.18151e-05	0.000116138	4.53558e-05	9.41298e-07	1.99702e-05	0	1.75061e-05	3.49366e-07	0	1.69368e-06	3.25456e-06	3.94762e-07	9.7151e-07	8.52901e-07	7.25048e-07	2.58881e-06	1.28377e-05	0.000198561	1.19198e-06	0	0	2.46976e-06	5.79158e-06	1.44638e-06	-1.78464e-05	(entE)	[Escherichia coli CFT073]	Enterobactin
VFG002529.gb.YP_109900.	2.91431e-06	6.48898e-06	2.06433e-06	6.19686e-06	3.31298e-06	7.38127e-06	3.04039e-05	0.000138041	0.000139677	0.000179309	0.000196847	5.19936e-06	1.76586e-05	2.75587e-05	1.46503e-05	1.51198e-06	1.45589e-05	1.10141e-05	5.31608e-06	4.31869e-05	7.25787e-05	1.54496e-05	7.26573e-06	1.8826e-06	4.85762e-06	6.26804e-05	5.32795e-06	5.00759e-06	2.49919e-06	1.69368e-06	1.62728e-06	7.89523e-07	1.58431e-05	1.87638e-06	3.98776e-06	0.000113908	9.21461e-05	0.000186006	1.6828e-06	7.72342e-06	2.14367e-06	7.10057e-06	8.05785e-06	1.80798e-06	-5.45306e-05	(tsr)	[Burkholderia pseudomallei K96243]	Flagella
VFG001817.gb.NP_216900.	6.62343e-07	1.26175e-06	7.74122e-07	0	1.32519e-07	0	8.00104e-07	4.76005e-06	2.14887e-06	7.25949e-06	5.9054e-06	1.79978e-06	3.12809e-06	4.02317e-07	1.28997e-06	2.83496e-07	0	2.16671e-06	1.18135e-06	0	0	1.59823e-06	2.20174e-07	0	5.39735e-07	4.17869e-06	1.52227e-06	5.82277e-07	0	0	2.44092e-06	0	5.97852e-07	1.7058e-07	2.90019e-07	2.58881e-06	4.84979e-06	1.02419e-05	1.40233e-07	0	0	0	1.00723e-06	9.0399e-08	-1.88194e-06	(mbtA)	[Mycobacterium tuberculosis H37Rv]	Mycobactin
VFG002321.gb.YP_001006728.	0	3.60499e-07	0	0	6.62595e-07	0	1.60021e-06	1.19001e-05	1.7191e-05	1.3793e-05	1.42714e-05	7.99901e-07	5.1664e-05	2.63517e-05	5.71271e-06	2.36247e-06	0	3.3223e-05	2.16581e-06	1.3638e-05	1.26591e-05	3.65818e-05	7.04556e-06	1.41195e-06	1.07947e-06	1.11432e-05	6.08909e-06	2.32911e-07	0	0	0	0	1.4199e-06	5.686e-08	7.25048e-08	1.03552e-05	3.99395e-06	0.000139753	4.90816e-07	5.14895e-06	0	2.46976e-06	1.25904e-06	0	-1.2062e-05	(fliC)	[Yersinia enterocolitica subsp. enterocolitica 8081]	Flagella
VFG001856.gb.YP_094893.	6.62343e-07	1.80249e-07	0	6.19686e-07	3.97557e-07	0	4.80062e-06	2.14202e-05	4.29775e-06	7.98543e-06	2.31295e-05	9.19886e-06	2.19976e-05	6.03475e-07	5.52843e-06	0	9.39286e-07	1.76948e-05	3.93784e-07	2.273e-06	0	1.34962e-05	5.28417e-06	0	2.69868e-06	6.96449e-06	1.52227e-06	3.49366e-07	0	0	0	0	2.01775e-06	0	3.40773e-06	2.58881e-06	5.42036e-06	1.32154e-06	1.40233e-07	1.28724e-06	0	1.85232e-06	5.03616e-07	0	-4.17304e-06	(ccmC)	[Legionella pneumophila subsp. pneumophila str. Philadelphia 1]	CcmC
VFG037177.gb.YP_001846906.	1.05975e-06	1.0815e-06	0	2.78859e-06	5.30076e-07	7.38127e-07	9.60124e-06	5.23605e-05	6.23173e-05	8.13062e-05	0.000142222	3.99951e-07	2.21994e-06	6.03475e-07	9.21405e-07	9.44987e-08	0	0	1.57513e-06	1.3638e-05	1.68788e-05	0	0	0	0	5.57159e-05	0	4.65822e-07	0	0	0	0	5.90379e-06	1.7058e-07	0	7.76643e-05	4.50745e-05	9.91153e-06	2.80466e-07	3.86171e-06	0	0	0	0	-2.32961e-05	(plc)	[Acinetobacter baumannii ACICU]	Phospholipase C
VFG038205.gb.YP_001844797.	2.64937e-07	0	0	3.09843e-07	1.32519e-07	1.10719e-06	1.60021e-06	1.42801e-05	0	6.53354e-06	7.87386e-06	5.99926e-07	1.09988e-05	3.82201e-06	1.28997e-06	9.44987e-08	0	7.04182e-06	5.90676e-07	0	5.06363e-06	4.08437e-06	1.10087e-06	0	5.39735e-07	4.17869e-06	0	5.82277e-07	0	0	0	0	1.1957e-06	1.1372e-07	1.5226e-06	1.55329e-05	2.56754e-06	7.59884e-06	7.01166e-08	0	0	3.0872e-07	5.03616e-07	5.42394e-07	-3.04053e-06	(abaR)	[Acinetobacter baumannii ACICU]	Quorom sensing
VFG002278.gb.NP_561797.	3.97406e-06	1.26175e-06	1.03216e-06	8.36576e-06	1.33844e-05	3.69064e-06	0	0	0	0	0	0	1.00906e-07	0	3.68562e-07	8.88288e-06	9.39286e-07	7.22238e-07	4.7254e-06	0	0	4.7947e-06	1.32104e-06	1.31782e-05	7.01656e-06	0	8.37249e-06	1.39747e-06	8.33063e-07	2.54052e-06	7.32275e-06	1.57905e-06	1.79356e-06	6.70949e-06	3.33522e-06	0	2.85282e-07	0	1.00267e-05	1.28724e-05	8.57467e-06	1.08052e-05	7.05062e-06	1.10287e-05	3.1659e-06	(nagI)	[Clostridium perfringens str. 13]	mu-toxin
VFG002548.gb.YP_109384.	1.32469e-06	1.26175e-06	2.58041e-07	3.09843e-07	2.65038e-07	1.47625e-06	4.48058e-05	6.90207e-05	1.50421e-05	5.08164e-05	7.67701e-05	2.59968e-06	6.05437e-07	1.20695e-06	1.84281e-06	2.36247e-06	9.39286e-07	1.8056e-06	1.96892e-06	9.09198e-06	2.10985e-05	3.55163e-07	0	0	0	1.67148e-05	0	1.74683e-06	0	8.4684e-07	0	7.89523e-07	3.73658e-06	2.38812e-06	2.17514e-07	3.62433e-05	2.19667e-05	4.95576e-06	5.60933e-07	0	1.07183e-06	3.0872e-07	0	0	-1.57868e-05	(wcbR)	[Burkholderia pseudomallei K96243]	Capsule I
VFG000973.gb.NP_269985.	5.29874e-07	1.80249e-06	1.2902e-06	3.71811e-06	2.65038e-07	7.75034e-06	0	0	0	0	0	0	0	0	0	3.77995e-07	0	0	0	0	0	0	0	0	0	0	0	6.87087e-06	5.55375e-07	0	8.13639e-07	3.94762e-07	0	1.53522e-06	6.16291e-06	0	0	0	0	0	0	0	0	1.80798e-07	7.19025e-07	(speB)	[Streptococcus pyogenes M1 GAS]	SpeB
VFG001862.gb.YP_096397.	2.64937e-07	5.40748e-07	1.03216e-06	1.85906e-06	7.95114e-07	4.42876e-06	8.80114e-06	4.04604e-05	3.65309e-05	5.00905e-05	6.10224e-05	1.91976e-05	7.38634e-05	1.22707e-05	1.56639e-05	0	0	3.1959e-05	2.55959e-06	1.3638e-05	3.20697e-05	4.70591e-05	1.32104e-05	9.41298e-07	6.47682e-06	2.78579e-06	9.89477e-06	3.49366e-07	0	8.4684e-07	0	7.89523e-07	5.67959e-06	0	0	2.32993e-05	3.25221e-05	0.000131493	2.80466e-07	0	0	2.46976e-06	3.52531e-06	0	-2.18599e-05	(katB)	[Legionella pneumophila subsp. pneumophila str. Philadelphia 1]	KatAB
VFG001309.gb.NP_644951.	2.5434e-05	1.2257e-05	7.48318e-06	1.61118e-05	1.736e-05	7.01221e-06	0	4.76005e-06	6.44662e-06	3.62974e-06	0	2.37971e-05	5.85256e-06	6.43706e-06	4.60702e-06	1.54978e-05	1.45589e-05	1.55281e-05	1.16166e-05	2.273e-06	4.21969e-06	9.41182e-06	1.29902e-05	1.27075e-05	1.45729e-05	0	1.21782e-05	1.45569e-05	1.02744e-05	5.08104e-06	1.30182e-05	2.25014e-05	1.64409e-06	1.54659e-05	1.22533e-05	0	5.13508e-06	6.60769e-07	1.12187e-05	1.09415e-05	1.71493e-05	1.38924e-05	1.71229e-05	1.39215e-05	5.89634e-06	(cap8M)	[Staphylococcus aureus subsp. aureus MW2]	Capsule
VFG002279.gb.NP_562150.	5.43121e-06	6.48898e-06	4.64473e-06	1.51823e-05	2.25282e-05	1.47625e-05	0	4.76005e-06	0	0	0	0	3.02719e-07	4.02317e-07	1.01355e-06	2.72156e-05	1.40893e-06	1.08336e-06	1.39793e-05	0	8.43939e-07	2.0777e-05	2.20174e-05	3.29454e-05	3.07649e-05	0	3.19677e-05	7.56961e-06	9.99676e-06	1.94773e-05	2.0341e-05	7.89523e-06	2.98926e-07	2.56439e-05	1.52985e-05	0	0	0	3.07111e-05	5.02022e-05	2.46522e-05	2.50064e-05	1.51085e-05	2.92893e-05	1.16999e-05	(nagJ)	[Clostridium perfringens str. 13]	mu-toxin
VFG002233.gb.YP_034053.	2.64937e-07	3.60499e-07	0	6.19686e-07	0	1.47625e-06	1.68022e-05	6.90207e-05	2.57865e-05	4.2831e-05	6.98805e-05	0	2.01812e-07	1.81042e-06	5.52843e-07	5.66992e-07	0	0	1.57513e-06	4.54599e-06	2.27863e-05	7.28084e-06	4.40347e-07	0	1.07947e-06	1.67148e-05	2.28341e-06	0	0	0	0	0	5.60486e-06	5.686e-08	0	3.62433e-05	2.96693e-05	1.65192e-05	2.80466e-07	1.28724e-06	0	1.5436e-06	2.01446e-06	9.0399e-08	-1.48867e-05	(virB4)	[Bartonella henselae str. Houston-1]	VirB/VirD4 type IV secretion system
VFG000028.gb.NP_882012.	6.62343e-07	0	7.74122e-07	0	3.97557e-07	0	0	1.90402e-05	6.44662e-06	1.66968e-05	1.37793e-05	3.99951e-07	2.01812e-07	0	5.52843e-07	9.44987e-08	0	0	9.84459e-07	9.09198e-06	3.37576e-06	0	4.40347e-07	0	0	5.57159e-06	0	3.49366e-07	0	0	1.62728e-06	0	7.47315e-07	1.1372e-07	3.62524e-07	5.17762e-06	6.56149e-06	2.31269e-06	2.1035e-07	0	0	1.23488e-06	2.51808e-07	4.51995e-07	-3.86948e-06	(brkB)	[Bordetella pertussis Tohama I]	Brk
VFG002259.gb.YP_034262.	0	9.01247e-07	2.58041e-07	0	0	3.69064e-07	2.40031e-06	1.90402e-05	3.00842e-05	2.32304e-05	3.3956e-05	4.21948e-05	0.000134003	3.01737e-06	3.04985e-05	0	0	0	7.87567e-07	6.81899e-06	5.06363e-06	0	0	0	0	1.81077e-05	0	2.32911e-07	0	0	0	0	2.24195e-06	0	0	1.2944e-05	1.48347e-05	1.32154e-06	7.01166e-08	1.28724e-06	0	3.0872e-07	0	0	-1.77803e-05	(trwK)	[Bartonella henselae str. Houston-1]	Trw type IV secretion system
VFG002217.gb.NP_541011.	5.29874e-07	5.40748e-07	0	0	0	7.38127e-07	2.40031e-06	4.76005e-06	1.07444e-05	8.71138e-06	1.18108e-05	1.11986e-05	2.15939e-05	6.03475e-07	6.17341e-06	0	0	0	0	4.54599e-06	5.06363e-06	3.19647e-06	8.80695e-07	0	5.39735e-07	1.3929e-05	0	0	0	0	0	0	5.23121e-07	0	0	0	3.42338e-06	9.91153e-07	7.01166e-08	0	0	2.46976e-06	2.26627e-06	1.80798e-07	-3.8332e-06	(virB10)	[Brucella melitensis bv. 1 str. 16M]	VirB type IV secretion system
VFG039025.gb.YP_505894.	0	0	0	0	0	0	0	0	4.29775e-06	2.17785e-06	7.38174e-06	0	1.51359e-06	0	0	0	0	0	0	0	8.43939e-07	1.77581e-07	0	0	0	0	0	0	0	0	0	0	4.48389e-07	0	0	2.58881e-06	5.70564e-07	0	0	0	0	3.0872e-07	7.55424e-07	0	-1.01403e-06	(virD4)	[Anaplasma phagocytophilum HZ]	Rvh T4SS
VFG002515.gb.YP_106904.	7.94811e-07	5.40748e-07	0	0	3.97557e-07	7.38127e-07	1.60021e-06	9.52009e-06	4.29775e-06	1.23411e-05	1.6732e-05	0	1.31178e-05	3.01737e-06	5.52843e-07	3.77995e-07	0	6.31959e-06	3.93784e-07	0	6.75151e-06	1.06549e-06	4.40347e-07	0	0	5.57159e-06	0	0	0	0	0	0	1.71882e-06	1.1372e-07	0	1.55329e-05	7.41733e-06	2.31269e-06	0	0	0	3.0872e-07	5.03616e-07	0	-3.77907e-06	(flgI)	[Burkholderia pseudomallei K96243]	Flagella
VFG011510.gb.NP_539426.	2.64937e-07	5.40748e-07	0	1.85906e-06	2.65038e-07	0	6.40083e-06	3.09403e-05	1.93399e-05	2.54082e-05	2.36216e-05	0	1.00906e-06	3.62085e-06	5.52843e-07	1.88997e-07	9.39286e-07	0	7.87567e-07	1.3638e-05	2.36303e-05	0	0	0	0	8.35738e-06	0	1.0481e-06	2.77688e-07	0	2.44092e-06	0	2.98926e-06	1.7058e-07	0	1.55329e-05	1.14113e-05	8.92038e-06	0	0	0	1.5436e-06	1.00723e-06	9.0399e-08	-7.17199e-06	(lpsB/lpcC)	[Brucella melitensis bv. 1 str. 16M]	LPS
VFG006607.gb.NP_207479.	0	5.40748e-07	0	0	0	0	0	0	2.14887e-06	2.17785e-06	2.46058e-06	3.99951e-07	2.01812e-07	1.40811e-06	0	2.83496e-07	0	0	0	0	0	0	0	0	0	0	0	0	0	0	0	0	2.24195e-07	1.1372e-07	0	0	1.14113e-06	0	2.80466e-07	0	0	3.0872e-07	0	0	-5.28359e-07	(fliP)	[Helicobacter pylori 26695]	Pse5Ac7Ac
VFG001973.gb.NP_282586.	0	0	0	0	0	0	8.00104e-07	2.38002e-06	4.29775e-06	2.90379e-06	2.46058e-06	1.99975e-07	0	0	0	0	0	1.0653e-05	1.96892e-07	0	0	0	0	0	0	0	1.52227e-06	2.32911e-07	0	0	0	0	1.49463e-07	0	0	0	5.70564e-07	0	0	0	0	3.0872e-07	1.00723e-06	0	-3.07625e-07	(kpsE)	[Campylobacter jejuni subsp. jejuni NCTC 11168]	Capsule
VFG041011.gb.NP_248785.	0	3.60499e-07	0	0	1.32519e-07	0	8.00104e-07	2.38002e-06	6.8764e-05	1.4519e-06	2.9527e-06	1.5998e-06	2.92628e-06	4.02317e-06	9.21405e-07	0	9.39286e-07	0	1.96892e-07	0	5.06363e-06	4.7947e-06	1.10087e-06	4.70649e-07	0	0	0	0	0	0	8.13639e-07	0	7.47315e-07	0	0	2.07105e-05	1.14113e-06	6.60769e-06	0	0	0	3.0872e-07	0	0	-5.53358e-06	(vgrG1b)	[Pseudomonas aeruginosa PAO1]	HSI-1
VFG000260.gb.NP_273146.	0	0	0	0	0	0	0	4.76005e-06	2.14887e-06	0	4.92116e-07	0	0	1.20695e-06	0	0	0	1.17364e-05	0	2.273e-06	0	0	0	0	0	0	0	0	0	0	0	0	1.49463e-07	0	0	0	2.85282e-07	0	0	0	0	6.17441e-07	0	0	-1.58607e-07	(lipB)	[Neisseria meningitidis MC58]	Capsule
VFG002268.gb.YP_034271.	2.64937e-07	0	0	0	0	3.69064e-07	8.00104e-07	9.52009e-06	1.28932e-05	1.88747e-05	1.13187e-05	1.5798e-05	4.41969e-05	1.81042e-06	1.38211e-05	9.44987e-08	0	1.8056e-07	0	6.81899e-06	5.90757e-06	1.42065e-06	0	0	0	1.53219e-05	0	2.32911e-07	0	0	0	0	1.04624e-06	0	0	0	3.42338e-06	1.65192e-06	1.40233e-07	0	0	9.26161e-07	1.00723e-06	9.0399e-08	-6.62614e-06	(trwE)	[Bartonella henselae str. Houston-1]	Trw type IV secretion system
VFG002077.gb.NP_248781.	1.32469e-07	7.20997e-07	5.16081e-07	6.19686e-07	3.97557e-07	0	1.60021e-06	4.76005e-06	9.24016e-05	1.23411e-05	1.03344e-05	0	2.01812e-06	8.24749e-06	3.68562e-07	0	9.39286e-07	1.26392e-06	3.93784e-07	4.54599e-06	0	3.37405e-06	8.80695e-07	0	5.39735e-07	1.3929e-06	0	0	5.55375e-07	0	0	0	8.96778e-07	1.7058e-07	0	5.17762e-06	5.70564e-07	2.41181e-05	2.9449e-06	0	0	3.0872e-07	0	0	-8.54134e-06	(vgrG1a)	[Pseudomonas aeruginosa PAO1]	HSI-I
VFG000198.gb.NP_250394.	1.32469e-07	1.0815e-06	0	0	0	0	0	0	3.00842e-05	1.4519e-06	3.44481e-06	5.99926e-07	2.01812e-07	2.61506e-06	1.10569e-06	0	0	7.22238e-07	3.93784e-07	0	0	0	0	4.70649e-07	0	0	0	1.39747e-06	0	8.4684e-07	0	0	1.49463e-07	5.686e-08	6.52543e-07	5.17762e-06	5.70564e-07	0	0	0	0	6.17441e-07	7.55424e-07	2.71197e-07	-2.31769e-06	(pcrD)	[Pseudomonas aeruginosa PAO1]	TTSS
VFG014694.gb.NP_253641.	0	0	0	0	1.32519e-07	0	1.60021e-06	4.76005e-06	2.14887e-05	3.62974e-06	4.92116e-06	0	1.6145e-06	4.02317e-07	1.84281e-07	0	0	3.25007e-06	0	2.273e-06	8.43939e-07	3.55163e-07	4.40347e-07	0	0	4.17869e-06	0	0	0	0	0	0	5.23121e-07	0	0	2.58881e-06	3.42338e-06	1.32154e-06	7.01166e-08	0	0	3.0872e-07	0	0	-2.21669e-06	(motA)	[Pseudomonas aeruginosa PAO1]	Deoxyhexose linking sugar, 209 Da capping structure
VFG001922.gb.NP_282478.	2.64937e-06	0	0	0	0	0	1.60021e-06	4.76005e-06	0	0	4.92116e-07	1.99975e-07	7.87069e-06	6.63822e-06	2.21137e-06	0	0	0	0	0	0	0	0	0	0	0	0	0	0	0	0	0	7.47315e-08	0	2.90019e-07	0	2.85282e-07	3.30384e-07	7.01166e-08	0	0	3.0872e-07	0	0	-1.21676e-06	(ptmA)	[Campylobacter jejuni subsp. jejuni NCTC 11168]	Flagella
VFG002215.gb.NP_541009.	1.32469e-07	0	0	0	0	0	0	0	2.14887e-06	2.17785e-06	1.96847e-06	8.39896e-06	2.87583e-05	8.04633e-07	9.39833e-06	0	0	0	0	0	6.75151e-06	0	0	0	0	4.17869e-06	0	0	0	0	0	0	2.98926e-07	0	0	2.58881e-06	3.42338e-06	0	0	0	0	6.17441e-07	2.51808e-07	0	-2.75938e-06	(virB8)	[Brucella melitensis bv. 1 str. 16M]	VirB type IV secretion system
VFG010878.gb.YP_094895.	2.64937e-07	0	1.03216e-06	0	0	0	8.00104e-07	9.52009e-06	8.5955e-06	1.08892e-05	9.35021e-06	5.59931e-06	6.65981e-06	1.00579e-06	2.30351e-06	0	0	3.79175e-06	3.93784e-07	2.273e-06	8.43939e-07	6.21535e-06	1.32104e-06	0	1.61921e-06	2.78579e-06	2.28341e-06	0	0	0	0	0	4.48389e-07	0	1.66761e-06	0	1.99697e-06	1.32154e-06	7.01166e-08	0	0	6.17441e-07	1.00723e-06	0	-2.58947e-06	(ccmE)	[Legionella pneumophila subsp. pneumophila str. Philadelphia 1]	Cytochrome c muturation
VFG002568.gb.YP_109404.	0	0	0	0	2.65038e-07	0	3.20041e-06	2.38002e-06	4.29775e-06	2.90379e-06	7.38174e-06	3.99951e-07	0	0	0	0	4.69643e-07	2.34727e-06	3.93784e-07	0	5.06363e-06	0	4.40347e-07	0	0	2.78579e-06	0	0	0	0	0	0	5.97852e-07	0	1.4501e-07	5.17762e-06	5.70564e-07	0	0	0	0	6.17441e-07	7.55424e-07	0	-1.06204e-06	(wcbA)	[Burkholderia pseudomallei K96243]	Capsule I
VFG002212.gb.NP_541006.	3.97406e-07	0	0	3.09843e-07	0	0	8.00104e-07	0	8.5955e-06	4.35569e-06	2.46058e-06	1.19985e-06	1.34205e-05	6.03475e-07	4.14632e-06	0	0	0	1.96892e-07	4.54599e-06	0	0	0	0	0	5.57159e-06	0	0	0	0	0	0	3.73658e-07	0	0	5.17762e-06	2.85282e-07	0	0	6.43618e-07	0	3.0872e-07	2.51808e-07	0	-2.18216e-06	(virB5)	[Brucella melitensis bv. 1 str. 16M]	VirB type IV secretion system
VFG038775.gb.YP_857338.	2.64937e-07	0	0	3.09843e-07	5.30076e-07	3.69064e-07	0	0	0	0	0	0	2.01812e-07	0	0	3.77995e-07	0	3.61119e-07	1.96892e-07	0	8.43939e-07	8.87907e-07	1.10087e-06	9.41298e-07	5.39735e-07	1.3929e-06	0	2.32911e-07	0	1.69368e-06	0	0	2.98926e-07	2.843e-07	1.4501e-07	0	0	0	2.1035e-07	0	0	3.0872e-07	0	2.44077e-06	4.31185e-07	(flgJ)	[Aeromonas hydrophila subsp. hydrophila ATCC 7966]	ND
VFG038878.gb.YP_001140299.	5.29874e-07	0	0	0	0	0	8.00104e-07	0	4.29775e-06	1.4519e-06	2.46058e-06	3.99951e-07	5.20676e-05	3.41969e-06	2.85636e-06	0	0	3.37646e-05	1.96892e-07	0	0	0	0	0	0	0	0	0	0	0	0	0	7.47315e-08	0	0	0	1.99697e-06	0	2.80466e-07	0	0	1.23488e-06	7.55424e-07	0	-2.43313e-06	(flgI)	[Aeromonas salmonicida subsp. salmonicida A449]	Lateral flagella
VFG001251.gb.NP_249792.	0	0	2.58041e-07	3.09843e-07	0	0	1.60021e-06	0	2.57865e-05	0	4.92116e-07	1.99975e-07	2.52266e-06	1.00579e-06	1.84281e-07	9.44987e-08	0	2.70839e-06	5.90676e-07	0	0	0	4.40347e-07	0	0	0	0	0	0	0	0	0	2.24195e-07	1.1372e-07	1.4501e-07	5.17762e-06	2.85282e-07	6.60769e-07	1.40233e-07	0	0	3.0872e-07	0	0	-1.91269e-06	(fliF)	[Pseudomonas aeruginosa PAO1]	Flagella
VFG038528.gb.YP_855995.	0	0	0	0	0	0	0	0	0	0	4.92116e-07	0	2.01812e-07	0	9.21405e-08	0	0	0	0	2.273e-06	0	0	0	0	0	1.3929e-06	0	0	0	0	0	0	2.24195e-07	0	0	0	5.70564e-07	0	0	0	0	1.23488e-06	2.51808e-07	0	-2.25364e-07	(flpG)	[Aeromonas hydrophila subsp. hydrophila ATCC 7966]	Flp type IV pili
VFG015521.gb.NP_252906.	0	0	0	0	1.32519e-07	0	0	7.14007e-06	2.79354e-05	2.17785e-06	3.44481e-06	7.99901e-07	1.6145e-06	6.03475e-07	4.60702e-07	0	0	1.8056e-07	5.90676e-07	0	1.68788e-06	5.32744e-07	1.54122e-06	0	1.07947e-06	2.78579e-06	0	1.16455e-07	0	0	0	0	3.73658e-07	0	0	5.17762e-06	1.14113e-06	3.63423e-06	0	0	0	3.0872e-07	0	1.80798e-07	-2.58643e-06	(phzG1)	[Pseudomonas aeruginosa PAO1]	Phenazines biosynthesis
VFG001228.gb.NP_249102.	1.05975e-06	1.62224e-06	0	9.29529e-07	7.95114e-07	1.10719e-06	0	7.14007e-06	3.65309e-05	7.25949e-07	4.42905e-06	1.19985e-06	8.0725e-07	1.22707e-05	3.96204e-06	9.44987e-07	1.40893e-06	0	1.96892e-06	0	0	0	4.40347e-07	1.8826e-06	5.39735e-07	0	0	3.49366e-07	2.77688e-07	1.69368e-06	0	1.57905e-06	2.98926e-07	1.7058e-07	5.07534e-07	2.58881e-06	3.42338e-06	2.31269e-06	4.207e-07	0	0	3.39593e-06	1.51085e-06	5.42394e-07	-3.78067e-06	(pilJ)	[Pseudomonas aeruginosa PAO1]	Type IV pili
VFG002344.gb.YP_001006757.	5.29874e-07	3.60499e-07	0	6.19686e-07	0	0	9.60124e-06	4.76005e-06	2.36376e-05	7.98543e-06	2.559e-05	1.19985e-06	8.85957e-05	1.6495e-05	3.59348e-06	0	0	6.37375e-05	1.18135e-06	1.5911e-05	5.90757e-06	4.81246e-05	1.60727e-05	0	6.47682e-06	5.57159e-06	6.08909e-06	2.32911e-07	0	0	6.50911e-06	0	1.1957e-06	0	1.4501e-07	1.55329e-05	3.99395e-06	9.58115e-05	1.40233e-07	0	0	1.85232e-06	2.76989e-06	0	-1.04324e-05	(flgI)	[Yersinia enterocolitica subsp. enterocolitica 8081]	Flagella
VFG002159.gb.NP_464601.	7.94811e-07	0	5.16081e-07	0	7.95114e-07	7.38127e-07	1.60021e-06	2.85603e-05	1.50421e-05	1.4519e-06	3.74008e-05	9.99876e-07	4.54078e-06	6.03475e-07	1.10569e-06	0	3.2875e-06	5.41679e-07	0	6.81899e-06	7.59545e-05	3.55163e-07	0	0	0	5.15372e-05	0	3.49366e-07	5.55375e-07	0	0	0	1.18076e-05	0	2.90019e-07	1.03552e-05	3.42338e-06	1.15635e-05	4.90816e-07	0	0	0	5.03616e-07	5.42394e-07	-1.74858e-06	(aut)	[Listeria monocytogenes EGD-e]	Auto
VFG002269.gb.YP_034272.	2.64937e-07	0	0	1.23937e-06	0	0	2.40031e-06	1.66602e-05	2.36376e-05	2.54082e-05	2.70664e-05	1.97976e-05	6.33691e-05	1.60927e-06	1.5111e-05	0	0	0	1.57513e-06	9.09198e-06	3.37576e-06	0	0	0	0	1.95006e-05	0	2.32911e-07	0	0	1.62728e-06	3.94762e-07	1.79356e-06	0	7.25048e-08	2.58881e-05	9.4143e-06	1.65192e-06	2.80466e-07	0	0	0	2.51808e-07	9.0399e-08	-1.18299e-05	(trwD)	[Bartonella henselae str. Houston-1]	Trw type IV secretion system
VFG002239.gb.YP_034059.	2.64937e-07	3.60499e-07	0	0	3.97557e-07	3.69064e-07	4.00052e-06	7.14007e-06	1.7191e-05	1.74228e-05	2.01768e-05	3.39958e-06	8.27431e-06	1.60927e-06	2.39565e-06	0	0	3.61119e-07	7.87567e-07	0	1.01273e-05	3.37405e-06	1.98156e-06	4.70649e-07	1.61921e-06	2.78579e-06	0	0	0	0	0	0	2.09248e-06	0	0	1.55329e-05	1.05554e-05	9.58115e-06	0	0	0	0	1.51085e-06	9.0399e-08	-5.51561e-06	(virB10)	[Bartonella henselae str. Houston-1]	VirB/VirD4 type IV secretion system
VFG002223.gb.NP_540313.	2.64937e-07	0	0	0	0	0	1.60021e-06	1.42801e-05	1.28932e-05	7.98543e-06	1.03344e-05	0	0	0	1.84281e-07	0	0	0	1.96892e-07	2.273e-06	5.90757e-06	0	0	0	5.39735e-07	6.96449e-06	0	2.32911e-07	0	0	0	0	1.64409e-06	0	7.25048e-08	2.58881e-06	3.70867e-06	2.97346e-06	0	0	0	0	0	0	-2.6402e-06	(pmm)	[Brucella melitensis bv. 1 str. 16M]	LPS
VFG002524.gb.YP_109895.	0	0	0	0	0	0	8.00104e-07	7.14007e-06	4.29775e-06	7.25949e-07	3.44481e-06	0	2.01812e-07	4.02317e-07	0	0	0	0	0	0	1.68788e-06	0	0	0	0	1.3929e-06	0	0	0	0	0	0	5.97852e-07	0	0	2.58881e-06	1.71169e-06	0	0	0	0	0	0	0	-1.02999e-06	(cheZ)	[Burkholderia pseudomallei K96243]	Flagella
VFG002220.gb.NP_540803.	7.94811e-07	0	0	1.23937e-06	2.65038e-07	0	4.80062e-06	4.52204e-05	6.23173e-05	7.18689e-05	4.6751e-05	3.99951e-07	4.03625e-07	6.03475e-07	4.60702e-07	2.83496e-07	0	0	7.87567e-07	2.273e-06	1.51909e-05	0	0	0	1.07947e-06	1.25361e-05	0	1.16455e-07	5.55375e-07	0	0	0	7.62261e-06	5.686e-07	0	2.07105e-05	2.53901e-05	1.38761e-05	2.80466e-07	0	0	0	0	0	-1.46825e-05	(pgm)	[Brucella melitensis bv. 1 str. 16M]	LPS
VFG039371.gb.NP_819795.	0	0	0	0	0	0	1.60021e-06	0	4.29775e-06	2.17785e-06	2.46058e-06	0	4.03625e-07	2.01158e-07	4.60702e-07	0	0	0	0	4.54599e-06	4.21969e-06	3.55163e-07	0	0	0	2.78579e-06	0	0	0	0	0	7.89523e-07	2.98926e-07	0	0	0	8.55846e-07	3.30384e-07	1.40233e-07	0	0	0	0	0	-6.09427e-07	(phnB)	[Coxiella burnetii RSA 493]	T4SS effectors
VFG000023.gb.NP_882294.	0	1.80249e-07	0	0	0	0	1.60021e-06	4.76005e-06	1.93399e-05	4.35569e-06	3.93693e-06	0	0	2.01158e-07	0	9.44987e-08	0	0	1.96892e-07	2.273e-06	4.21969e-06	0	0	0	0	0	0	0	2.77688e-07	0	0	0	2.98926e-07	0	0	2.58881e-06	3.1381e-06	0	0	0	0	0	0	0	-2.05594e-06	(ptlG)	[Bordetella pertussis Tohama I]	Ptx
VFG002242.gb.YP_034063.	2.64937e-07	1.0815e-06	0	6.19686e-07	1.06015e-06	7.38127e-07	7.20093e-06	8.56808e-05	2.79354e-05	3.92012e-05	5.65934e-05	3.99951e-07	5.04531e-07	8.04633e-07	6.44983e-07	0	0	0	7.87567e-07	1.3638e-05	2.27863e-05	0	0	0	1.07947e-06	1.95006e-05	0	5.82277e-07	0	0	0	0	3.73658e-06	5.686e-08	0	2.32993e-05	2.56754e-05	2.31269e-05	0	0	0	0	0	0	-1.43644e-05	(virD4)	[Bartonella henselae str. Houston-1]	VirB/VirD4 type IV secretion system
VFG002232.gb.YP_034052.	0	1.80249e-07	0	0	0	0	0	1.42801e-05	2.14887e-06	1.4519e-06	7.87386e-06	0	2.01812e-07	0	2.76421e-07	0	0	0	0	0	1.68788e-06	0	0	0	0	0	0	0	0	0	0	0	3.73658e-07	0	0	0	2.56754e-06	1.98231e-06	0	0	0	0	0	0	-1.56509e-06	(virB3)	[Bartonella henselae str. Houston-1]	VirB/VirD4 type IV secretion system
VFG001314.gb.NP_647375.	0	0	0	0	0	0	0	4.76005e-06	8.5955e-06	0	2.9527e-06	0	0	1.81042e-06	1.84281e-07	0	0	0	7.87567e-07	0	0	0	0	0	0	1.3929e-06	0	2.32911e-07	0	0	0	0	7.47315e-08	0	0	0	4.76421e-05	1.2885e-05	0	0	0	0	0	0	-4.1293e-06	(aur)	[Staphylococcus aureus subsp. aureus MW2]	Aureolysin
VFG037358.gb.YP_001847240.	0	0	0	0	0	3.69064e-07	8.00104e-07	1.66602e-05	1.28932e-05	8.71138e-06	1.72241e-05	2.79965e-06	4.03625e-07	0	1.10569e-06	0	0	0	0	2.273e-06	5.90757e-06	5.32744e-07	0	0	0	2.78579e-06	0	0	0	0	0	0	5.97852e-07	0	0	3.88321e-05	5.42036e-06	3.30384e-07	0	0	0	0	0	0	-5.30312e-06	(bauA)	[Acinetobacter baumannii ACICU]	Acinetobactin
VFG002266.gb.YP_034269.	0	0	0	0	0	0	0	0	6.44662e-06	0	9.84233e-07	1.05987e-05	4.96459e-05	1.40811e-06	1.03197e-05	0	0	0	0	0	1.68788e-06	0	0	0	0	0	0	0	0	0	0	0	7.47315e-08	0	0	0	1.14113e-06	0	0	0	0	0	0	0	-4.1756e-06	(trwG)	[Bartonella henselae str. Houston-1]	Trw type IV secretion system
VFG037302.gb.YP_001847236.	5.29874e-07	1.0815e-06	0	3.09843e-07	0	7.38127e-07	3.20041e-06	1.66602e-05	1.7191e-05	2.25044e-05	2.01768e-05	3.99951e-07	4.03625e-07	8.04633e-07	3.68562e-07	0	0	0	0	2.273e-06	4.21969e-06	0	0	0	0	2.78579e-06	0	6.98733e-07	0	0	8.13639e-07	0	2.8398e-06	1.1372e-07	0	3.10657e-05	9.98487e-06	9.25076e-06	0	0	0	0	0	0	-6.7654e-06	(basF)	[Acinetobacter baumannii ACICU]	Acinetobactin
VFG001250.gb.NP_249791.	0	0	0	0	0	0	0	2.38002e-06	4.29775e-06	7.25949e-07	0	0	0	0	0	0	0	0	0	0	0	0	0	0	0	0	0	0	0	0	0	0	1.49463e-07	0	0	2.58881e-06	2.85282e-07	3.30384e-07	0	0	0	0	0	0	-5.66193e-07	(fliE)	[Pseudomonas aeruginosa PAO1]	Flagella
VFG015512.gb.NP_252902.	0	0	0	0	0	0	0	7.14007e-06	3.65309e-05	0	9.84233e-07	0	1.00906e-07	0	3.68562e-07	0	0	0	3.93784e-07	0	3.37576e-06	0	0	0	0	0	0	0	0	0	0	0	2.24195e-07	0	0	0	8.55846e-07	3.30384e-07	0	0	0	0	0	0	-2.33491e-06	(phzD1)	[Pseudomonas aeruginosa PAO1]	Phenazines biosynthesis
VFG002063.gb.NP_248767.	0	3.60499e-07	0	3.09843e-07	1.32519e-07	0	8.00104e-07	1.90402e-05	7.09128e-05	1.66968e-05	1.52556e-05	3.99951e-07	4.03625e-07	3.41969e-06	3.68562e-07	1.88997e-07	0	0	7.87567e-07	0	1.26591e-05	0	4.40347e-07	0	0	4.17869e-06	0	3.49366e-07	0	0	0	0	8.22047e-07	1.1372e-07	0	2.07105e-05	8.55846e-06	3.36992e-05	7.01166e-08	0	0	0	0	0	-9.35306e-06	(icmF1/tssM1)	[Pseudomonas aeruginosa PAO1]	HSI-I
VFG042382.gb.CBJ04459.	0	0	0	0	0	0	8.00104e-07	4.76005e-06	0	2.90379e-06	5.41328e-06	0	2.01812e-07	0	2.76421e-07	0	0	0	0	4.54599e-06	8.43939e-07	0	0	0	0	0	0	0	0	0	1.62728e-06	0	2.98926e-07	0	0	0	1.42641e-06	0	0	0	0	0	0	0	-9.86772e-07	(etpB)	[Escherichia coli O78:H11:K80 str. H10407]	EtpA
VFG000164.gb.NP_252911.	1.58962e-06	0	0	0	5.30076e-07	3.69064e-07	7.20093e-06	3.80804e-05	5.37218e-05	3.99272e-05	3.83851e-05	3.99951e-07	3.32991e-06	2.81622e-06	1.28997e-06	3.77995e-07	0	2.70839e-06	7.87567e-07	1.3638e-05	1.26591e-05	3.19647e-06	2.42191e-06	0	5.39735e-07	3.76082e-05	0	1.86329e-06	0	0	0	0	2.98926e-06	5.686e-08	0	2.32993e-05	1.1126e-05	3.07257e-05	1.40233e-07	1.93085e-06	0	0	0	0	-1.14637e-05	(fptA)	[Pseudomonas aeruginosa PAO1]	Pyochelin
VFG000071.gb.NP_463734.	0	0	0	0	0	0	0	0	0	1.4519e-06	2.46058e-06	0	0	2.01158e-06	0	0	0	0	0	0	0	0	0	0	0	0	0	0	0	0	0	0	2.24195e-07	0	0	0	5.70564e-07	3.63423e-06	0	0	0	0	0	0	-5.44897e-07	(mpl)	[Listeria monocytogenes EGD-e]	Mpl
VFG001871.gb.YP_095391.	0	0	0	0	0	0	0	0	0	2.90379e-06	1.96847e-06	5.99926e-07	0	2.01158e-07	0	0	0	0	0	0	0	1.77581e-07	0	0	0	0	0	0	0	0	0	0	1.49463e-07	0	3.62524e-07	0	1.71169e-06	6.60769e-07	0	0	0	0	0	0	-4.43307e-07	(lspG)	[Legionella pneumophila subsp. pneumophila str. Philadelphia 1]	<ilsp</i T2SS
VFG002267.gb.YP_034270.	0	0	0	0	0	7.38127e-07	0	4.76005e-06	2.14887e-06	1.4519e-06	2.9527e-06	2.95963e-05	7.59824e-05	2.21274e-06	1.90731e-05	0	0	0	0	2.273e-06	3.37576e-06	0	0	0	0	0	0	0	0	0	0	0	2.98926e-07	0	0	0	1.14113e-06	0	0	0	0	0	0	0	-7.3034e-06	(trwF)	[Bartonella henselae str. Houston-1]	Trw type IV secretion system
VFG039430.gb.NP_820078.	1.32469e-07	0	0	6.19686e-07	1.32519e-07	0	4.00052e-06	4.76005e-06	2.14887e-06	5.80759e-06	4.92116e-06	0	0	0	3.68562e-07	0	0	0	0	2.273e-06	8.43939e-07	0	0	0	0	1.3929e-06	0	0	2.77688e-07	0	0	0	2.98926e-07	0	0	7.76643e-06	1.14113e-06	9.91153e-07	7.01166e-08	0	0	0	0	0	-1.68232e-06	(CBU_1079)	[Coxiella burnetii RSA 493]	T4SS effectors
VFG037428.gb.YP_001847246.	0	0	0	0	1.32519e-07	0	8.00104e-07	1.19001e-05	8.5955e-06	1.16152e-05	1.03344e-05	0	3.02719e-07	2.01158e-07	3.68562e-07	0	4.69643e-07	0	0	0	8.43939e-06	0	0	0	0	2.78579e-06	0	2.32911e-07	0	0	0	0	4.48389e-07	1.1372e-07	7.25048e-08	7.76643e-06	4.56451e-06	5.28615e-06	0	0	0	0	0	0	-2.78966e-06	(basB)	[Acinetobacter baumannii ACICU]	Acinetobactin
VFG000173.gb.NP_252907.	0	0	0	3.09843e-07	0	0	3.20041e-06	2.38002e-06	1.7191e-05	1.08892e-05	5.9054e-06	0	2.01812e-07	2.01158e-07	1.84281e-07	0	0	0	0	1.1365e-05	8.43939e-07	1.77581e-07	4.40347e-07	0	0	5.57159e-06	0	0	0	0	0	0	1.27044e-06	0	0	1.03552e-05	2.85282e-06	2.64307e-06	0	0	0	0	0	0	-3.31889e-06	(phzS)	[Pseudomonas aeruginosa PAO1]	Pyocyanin
VFG001238.gb.NP_249771.	0	1.80249e-07	0	0	5.30076e-07	0	0	1.42801e-05	6.44662e-06	1.4519e-06	2.9527e-06	1.99975e-07	3.32991e-06	1.00579e-06	2.57993e-06	1.88997e-07	4.69643e-07	2.70839e-06	0	0	0	0	8.80695e-07	0	0	1.3929e-06	0	1.16455e-07	0	0	0	0	3.73658e-07	1.1372e-07	7.25048e-08	5.17762e-06	1.42641e-06	0	1.40233e-07	0	0	0	2.51808e-07	0	-1.82566e-06	(flgE)	[Pseudomonas aeruginosa PAO1]	Flagella
VFG002237.gb.YP_034057.	0	0	0	0	2.65038e-07	0	1.60021e-06	7.14007e-06	1.50421e-05	1.01633e-05	2.26373e-05	0	7.06344e-07	2.01158e-07	1.84281e-07	0	0	0	0	0	7.59545e-06	0	0	0	0	2.78579e-06	1.52227e-06	0	0	0	0	0	1.27044e-06	0	0	2.32993e-05	4.56451e-06	6.2773e-06	0	0	0	0	0	0	-4.41254e-06	(virB8)	[Bartonella henselae str. Houston-1]	VirB/VirD4 type IV secretion system
VFG002534.gb.YP_109905.	2.64937e-07	0	2.58041e-07	0	1.32519e-07	0	4.00052e-06	4.76005e-06	1.28932e-05	5.80759e-06	1.18108e-05	3.99951e-07	5.04531e-07	1.60927e-06	1.84281e-07	0	1.87857e-06	0	0	9.09198e-06	4.21969e-06	0	0	0	0	9.75028e-06	0	2.32911e-07	2.77688e-07	0	0	7.89523e-07	1.49463e-06	0	0	2.07105e-05	4.84979e-06	4.295e-06	0	0	0	0	0	0	-3.62531e-06	(motA)	[Burkholderia pseudomallei K96243]	Flagella
VFG002475.gb.YP_111504.	3.97406e-07	0	0	0	0	0	0	0	1.28932e-05	5.80759e-06	6.88963e-06	9.39884e-06	4.03625e-07	2.81622e-06	4.60702e-06	0	0	3.61119e-07	9.84459e-07	2.273e-06	0	1.9534e-06	1.54122e-06	0	1.07947e-06	0	0	0	2.77688e-07	0	0	0	1.49463e-07	5.686e-08	7.25048e-08	5.17762e-06	2.28226e-06	2.44484e-05	0	0	0	0	5.03616e-07	0	-3.91581e-06	(tssC-5)	[Burkholderia pseudomallei K96243]	T6SS-1
VFG002527.gb.YP_109898.	2.64937e-07	0	0	0	2.65038e-07	0	1.60021e-06	7.14007e-06	1.07444e-05	5.80759e-06	8.36598e-06	3.99951e-07	0	0	1.84281e-07	0	0	3.61119e-07	0	0	8.43939e-07	0	0	0	0	5.57159e-06	0	0	0	0	0	0	3.73658e-07	0	0	1.03552e-05	7.13205e-06	9.91153e-07	0	0	0	0	0	0	-2.50218e-06	(cheD)	[Burkholderia pseudomallei K96243]	Flagella
VFG002074.gb.NP_248778.	1.32469e-07	0	5.16081e-07	0	0	0	1.60021e-06	7.14007e-06	3.00842e-05	7.25949e-07	7.38174e-06	0	1.00906e-07	4.8278e-06	0	0	0	0	1.18135e-06	4.54599e-06	3.37576e-06	0	4.40347e-07	0	0	0	0	0	0	0	4.0682e-06	0	6.72584e-07	0	0	5.17762e-06	1.71169e-06	2.70915e-05	0	0	0	0	0	0	-4.51351e-06	(hsiG1)	[Pseudomonas aeruginosa PAO1]	HSI-I
VFG000157.gb.NP_249535.	6.62343e-07	0	0	3.09843e-07	0	7.38127e-07	1.60021e-06	9.52009e-06	4.29775e-05	8.71138e-06	9.35021e-06	0	2.01812e-07	0	0	0	0	0	0	4.54599e-06	5.06363e-06	0	4.40347e-07	0	0	0	0	0	0	0	0	0	7.47315e-07	1.1372e-07	0	7.76643e-06	1.71169e-06	1.98231e-06	2.1035e-07	0	0	0	0	0	-4.40821e-06	(plcH)	[Pseudomonas aeruginosa PAO1]	PLC
VFG002070.gb.NP_248774.	1.19222e-06	5.40748e-07	5.16081e-07	1.23937e-06	3.97557e-07	0	4.00052e-06	2.14202e-05	7.09128e-05	2.17785e-05	3.49403e-05	3.99951e-06	3.02719e-07	1.38799e-05	2.02709e-06	1.88997e-07	0	7.22238e-07	3.15027e-06	4.54599e-06	5.06363e-06	0	1.32104e-06	0	0	1.11432e-05	0	4.65822e-07	5.55375e-07	0	1.62728e-06	0	2.69033e-06	7.96041e-07	5.07534e-07	1.2944e-05	7.70261e-06	0.000109027	0	0	0	0	1.00723e-06	0	-1.55396e-05	(hsiC1/vipB)	[Pseudomonas aeruginosa PAO1]	HSI-I
VFG001242.gb.NP_249775.	1.32469e-07	0	0	0	0	7.38127e-07	2.40031e-06	1.90402e-05	1.93399e-05	5.08164e-06	5.9054e-06	0	1.1806e-05	6.03475e-07	7.37124e-07	0	0	7.5835e-06	7.87567e-07	0	9.28333e-06	1.42065e-06	8.80695e-07	0	0	0	1.52227e-06	0	0	0	0	0	5.23121e-07	0	0	5.17762e-06	2.28226e-06	3.30384e-06	7.01166e-08	0	0	0	2.51808e-07	0	-3.20652e-06	(flgI)	[Pseudomonas aeruginosa PAO1]	Flagella
VFG000180.gb.NP_251791.	0	1.80249e-07	0	0	0	0	0	4.76005e-06	8.5955e-06	0	2.46058e-06	0	1.00906e-05	0	8.29264e-07	0	0	1.8056e-07	3.93784e-07	4.54599e-06	1.68788e-06	0	0	0	0	0	0	0	0	0	0	0	0	5.686e-08	0	5.17762e-06	1.14113e-06	3.30384e-06	7.01166e-08	0	0	0	0	0	-2.09307e-06	(xcpT)	[Pseudomonas aeruginosa PAO1]	xcp secretion system
VFG002565.gb.YP_109401.	0	0	0	0	0	0	0	7.14007e-06	4.29775e-06	7.25949e-07	1.96847e-06	0	0	0	0	0	0	1.8056e-07	0	0	0	0	0	0	0	0	0	0	0	0	0	0	0	0	1.4501e-07	0	2.85282e-07	3.30384e-07	1.40233e-07	0	0	0	0	0	-7.83996e-07	(wcbD)	[Burkholderia pseudomallei K96243]	Capsule I
VFG001230.gb.NP_251805.	0	0	0	0	0	7.38127e-07	0	4.76005e-06	4.08286e-05	1.4519e-06	9.84233e-07	1.99975e-07	0	0	0	0	9.39286e-07	0	0	4.54599e-06	0	0	0	0	0	0	0	0	0	0	0	0	0	0	7.25048e-08	5.17762e-06	5.70564e-07	0	0	0	0	0	0	0	-3.01666e-06	(fimV)	[Pseudomonas aeruginosa PAO1]	Type IV pili
VFG002006.gb.YP_095786.	0	0	0	0	0	0	0	4.76005e-06	0	0	4.92116e-07	1.99975e-07	0	2.01158e-07	1.84281e-07	0	0	0	0	0	0	0	0	0	0	0	0	0	0	0	0	0	0	0	0	0	2.85282e-07	0	0	0	0	0	0	0	-3.22256e-07	(fliF)	[Legionella pneumophila subsp. pneumophila str. Philadelphia 1]	Flagella

## Sheet: CARD_Sig_Genes
	S1-MALL-010	S2-MALL-010	S3-MALL-010	S4-MALL-010	S5-MALL-010	S6-MALL-010	S2-MALL-011	S1-MALL-012	S3-MALL-012	S1-MALL-013	S2-MALL-013	S3-MALL-013	S4-MALL-013	S5-MALL-013	S6-MALL-013	S1-MALL-014	S2-MALL-014	S3-MALL-014	S1-MALL-015	S4-MALL-015	S1-MALL-016	S2-MALL-016	S3-MALL-016	S4-MALL-016	S5-MALL-016	S6-MALL-016	S7-MALL-016	S1-MALL-017	S2-MALL-017	S3-MALL-017	S4-MALL-017	S5-MALL-017	S1-MALL-004	S1-MALL-005	S1-MALL-006	S1-MALL-007	S2-MALL-008	S3-MALL-008	S1-MALL-008	S1-MALL-018	S2-MALL-018	S1-MALL-001	S2-MALL-001	S1-MALL-002	Mean_Diff	Genes	Anitbitoic Resistance
gb.AAV85981.1.ARO.3000533.macA	9.2728e-07	1.98274e-06	0	9.29529e-07	1.19267e-06	7.38127e-07	4.80062e-06	1.66602e-05	1.28932e-05	1.3793e-05	2.21452e-05	4.79941e-06	4.03625e-06	4.22432e-06	1.19783e-06	2.92946e-06	4.69643e-07	4.87511e-06	1.18135e-06	4.54599e-06	1.3503e-05	4.08437e-06	4.40347e-07	9.41298e-07	1.61921e-06	6.96449e-06	1.52227e-06	1.39747e-06	5.55375e-07	5.08104e-06	0	0	1.1957e-06	1.7058e-06	2.75518e-06	1.81217e-05	7.41733e-06	4.09677e-05	2.24373e-06	2.57447e-06	2.14367e-06	3.0872e-06	5.79158e-06	1.98878e-06	-6.70248e-06	macA	Macrolide
gb.ABG77965.1.ARO.3004042.Enterobacter	3.97406e-07	0	2.58041e-07	3.71811e-06	1.72275e-06	0	8.00104e-07	2.38002e-06	1.07444e-05	5.08164e-06	1.13187e-05	2.23972e-05	1.6145e-06	1.12649e-05	7.55552e-06	7.5599e-07	1.40893e-06	1.26392e-06	6.10365e-06	9.09198e-06	2.53182e-06	7.10326e-06	4.62365e-06	0	7.01656e-06	8.35738e-06	0	0	0	0	1.62728e-06	0	2.98926e-07	1.08034e-06	1.4501e-06	7.76643e-06	3.42338e-06	0.000163871	3.3656e-06	0	0	9.26161e-07	1.25904e-06	5.42394e-07	-1.25517e-05	Enterobacter acrA	Multi-Drug
gb.AAK97755.1.ARO.3000167.tet.C.	0	3.60499e-07	0	3.09843e-07	2.65038e-07	0	0	7.14007e-06	8.5955e-06	2.17785e-06	3.44481e-06	0.000173779	0.000335311	9.25328e-06	9.68397e-05	0	0	6.30153e-05	3.93784e-07	0	0	0	4.40347e-07	0	0	0	0	0	0	0	1.62728e-06	0	0	0	3.62524e-07	0	8.55846e-07	7.92922e-06	0	0	0	2.16104e-06	1.00723e-06	0	-3.15304e-05	tetC	Tetracycline
gb.NP_459349.1.ARO.3000504.golS	7.94811e-07	2.70374e-06	3.87061e-06	1.54921e-06	1.98779e-06	2.58345e-06	1.20016e-05	4.99805e-05	3.22331e-05	2.54082e-05	3.10033e-05	7.39909e-06	2.06858e-05	1.32764e-05	1.65853e-05	2.17347e-06	4.69643e-06	1.53476e-05	2.16581e-06	1.1365e-05	1.85667e-05	6.21535e-06	3.52278e-06	4.70649e-07	0	1.95006e-05	2.28341e-06	7.10378e-06	3.60994e-06	0	4.88184e-06	7.89523e-07	6.80057e-06	1.08034e-06	4.35029e-06	7.76643e-06	1.56905e-05	2.31269e-05	1.2621e-06	1.93085e-06	2.67958e-06	3.39593e-06	7.05062e-06	4.24875e-06	-1.0841e-05	golS	Multi-Drug
gb.AAA21532.1.ARO.3003559.cepA	1.13923e-05	2.43337e-05	1.80628e-06	4.86453e-05	3.61777e-05	1.55007e-05	0	0	0	0	0	0	0	0	0	6.01012e-05	0	4.33343e-06	3.78032e-05	0	1.68788e-05	8.20426e-05	0.000107445	0.000126134	0.000104709	0	8.37249e-05	2.31746e-05	1.38844e-05	1.10089e-05	3.41728e-05	1.22376e-05	0	4.16784e-05	3.45123e-05	0	0	0	5.44806e-05	3.5399e-05	6.64537e-05	3.45767e-05	2.34181e-05	2.36845e-05	2.96709e-05	cepA	Cephalosporin
gb.ALH22601.1.ARO.3000620.adeL	1.19222e-06	1.0815e-06	5.67689e-06	2.47874e-06	1.06015e-06	1.47625e-06	6.40083e-06	6.18806e-05	4.08286e-05	4.93645e-05	6.15145e-05	3.49957e-05	3.06755e-05	1.79031e-05	2.626e-05	3.77995e-07	4.69643e-07	1.26392e-05	4.33162e-06	1.3638e-05	1.77227e-05	2.05995e-05	4.84382e-06	0	5.39735e-06	3.76082e-05	0	9.31644e-07	5.55375e-07	0	3.25456e-06	1.97381e-06	4.63335e-06	4.5488e-07	9.42562e-07	1.55329e-05	2.65312e-05	7.59884e-05	4.90816e-07	1.93085e-06	0	2.46976e-06	2.26627e-06	1.80798e-07	-2.02105e-05	adeL	Tetracycline, Fluoroquinolone
gb.BAL43360.ARO.3003745.mefC	1.45715e-06	5.40748e-06	5.16081e-07	8.6756e-06	2.38534e-06	3.32157e-06	0	0	0	0	0	7.99901e-07	0	0	1.56639e-06	8.59938e-06	4.22679e-06	0	3.34716e-06	0	3.37576e-06	2.59269e-05	2.59805e-05	4.37703e-05	4.53378e-05	0	2.74009e-05	2.80658e-05	4.16532e-06	6.77472e-06	3.25456e-06	2.36857e-06	7.47315e-08	3.58218e-06	4.93033e-06	0	0	0	3.54089e-05	7.72342e-06	1.2862e-05	6.79185e-06	6.2952e-06	1.29271e-05	8.40766e-06	mefC	Macrolide
gb.AAP93922.1.ARO.3000569.tet.41.	0	0	5.16081e-07	0	1.32519e-07	0	0	1.19001e-05	4.29775e-06	2.90379e-06	4.92116e-06	3.39958e-06	2.72447e-06	0	1.19783e-06	9.44987e-08	0	1.8056e-07	0	0	0	0	0	0	0	0	0	2.32911e-07	0	0	0	0	6.72584e-07	0	2.90019e-07	0	1.71169e-06	0	1.40233e-07	0	0	1.85232e-06	0	0	-1.84908e-06	tet41	Tetracycline
gb.AAP82271.ARO.3004123.Burkholderia	2.64937e-07	3.60499e-07	0	1.23937e-06	0	0	1.60021e-06	2.38002e-06	2.14887e-06	1.01633e-05	1.18108e-05	0	4.03625e-07	0	0	2.83496e-07	4.69643e-07	0	3.93784e-07	2.273e-06	8.43939e-07	0	0	0	0	4.17869e-06	0	4.65822e-07	1.11075e-06	0	0	0	9.7151e-07	0	1.23258e-06	5.17762e-06	3.42338e-06	5.28615e-06	1.40233e-07	0	0	1.23488e-06	1.00723e-06	0	-2.24432e-06	Burkholderia Omp38	Multi-Drug
gb.AAC43550.1.ARO.3003967.lrfA	5.29874e-07	1.80249e-07	2.58041e-07	0	2.65038e-07	0	8.00104e-07	2.14202e-05	6.44662e-06	1.16152e-05	2.06689e-05	3.59956e-06	2.01812e-07	8.04633e-07	6.44983e-07	0	0	0	5.90676e-07	4.54599e-06	4.21969e-06	3.55163e-07	4.40347e-07	0	0	8.35738e-06	0	0	0	0	0	0	1.1957e-06	0	0	1.55329e-05	2.85282e-06	1.78408e-05	2.80466e-07	0	0	0	0	0	-5.15478e-06	lrfA	fluoroquinolone
gb.NP_253661.1.ARO.3003682.OpmH	0	0	0	0	0	0	0	7.14007e-06	1.93399e-05	5.08164e-06	2.9527e-06	1.99975e-07	0	4.02317e-07	0	0	0	0	3.93784e-07	2.273e-06	5.90757e-06	1.77581e-07	0	0	0	0	0	1.16455e-07	0	0	0	0	5.23121e-07	2.2744e-07	0	1.03552e-05	1.42641e-06	6.60769e-07	2.80466e-07	0	0	0	0	0	-2.42859e-06	OpmH	triclosan
gb.NP_460578.1.ARO.3002571.AAC.6...Iaa	0	0	0	0	0	0	0	2.38002e-06	0	5.80759e-06	1.96847e-06	0	1.00906e-07	4.02317e-07	0	0	0	0	0	0	0	0	0	0	0	0	0	0	0	0	0	0	1.49463e-07	0	0	0	1.71169e-06	6.60769e-07	0	0	0	0	0	0	-6.93749e-07	AAC(6')	aminoglycoside
gb.ABB89122.1.ARO.3002861.dfrA5	0	0	0	0	0	0	0	2.38002e-06	2.14887e-06	0	0	9.99876e-07	3.43081e-06	1.40811e-06	4.60702e-07	0	0	0	0	0	0	0	0	0	0	0	0	0	0	0	0	0	0	0	0	0	1.14113e-06	3.30384e-06	0	0	0	0	0	0	-8.03861e-07	dfrA5	diaminopyrimidine
